# Supplementary material for: Using Structured Codes and Free-Text Notes to Measure Information Complementarity in Electronic Health Records: Feasibility and Validation Study
Source: J Med Internet Res. 2025 Feb 13;27:e66910. doi: 10.2196/66910 (PMC11887999; doi:10.2196/66910)
Supplement: Multimedia Appendix 2 [file jmir_v27i1e66910_app2.zip]

Archive with 1 entries (1 files):
- SupplementaryTable3_annotated_concept_matches.csv
