# Supplementary material for: Using Structured Codes and Free-Text Notes to Measure Information Complementarity in Electronic Health Records: Feasibility and Validation Study
Source: J Med Internet Res. 2025 Feb 13;27:e66910. doi: 10.2196/66910 (PMC11887999; doi:10.2196/66910)
Supplement: Multimedia Appendix 2 [file jmir_v27i1e66910_app2.zip › SupplementaryTable3_annotated_concept_matches.csv]

GROUP	SAMPLE	FROM	TO	SOURCE_DOMAIN	SOURCE_NAME	TARGET_DOMAIN	TARGET_ID	TARGET_NAME	MAX_SIM	LABEL
Record	Structured	0.95	1	Condition	Infectieuze conjunctivitis	Condition	C0497209	infectieuze conjunctivitis; infectieuze ontsteking van bindvlies van oog; infectieuze onsteking van bindvlies van oog; infectieuze bindvliesontsteking; conjunctivitis; infectieziekte; infectieziekte; conjunctivitis; conjunctivitis infectieziekte; infectieziekte conjunctivitis; conjunctivitis infectieus	0.9986	1
Record	Structured	0.95	1	Measurement	Urinesediment	Observation	C2945609	urinesediment	0.9975	1
Record	Structured	0.95	1	Procedure	Bloedonderzoek	Observation	C0702196	bloedonderzoek	0.9974	1
Record	Structured	0.95	1	Condition	Contusio cerebri	Condition	C0750971	contusio cerebri; hersenkneuzing; contusie; cerebraal; cerebraal; contusie; contusie cerebraal; cerebraal contusie	0.9962	1
Record	Structured	0.95	1	Procedure	Pneumokokken vaccinatie	Procedure	C0419707	vaccinatie tegen Streptococcus pneumoniae; vaccinatie tegen pneumokokken; vaccinatie tegen pneumokok; pneumokokkenvaccinatie	0.996	1
Record	Structured	0.95	1	Measurement	Glucose urine	Measurement	C0004076	bepaling van glucose in urine; glucose urine; urine glucose	0.9939	1
Record	Structured	0.95	1	Condition	Maligniteit ovarium	Condition	C1140680	primair maligne neoplasma van ovarium; maligne neoplasma van ovarium; primaire maligniteit van eierstok; eierstokkanker; kanker in eierstok; Maligniteit ovarium; Ovariumkanker; Tumor van het ovarium; Ovariumcarcinoom; ca eierstok; eierstokkanker NAO; kanker van de eierstok; maligne neoplasma van de eierstok	0.9929	1
Record	Structured	0.95	1	Drug	LORAZEPAM	Drug	C0024002	lorazepam	0.992	1
Record	Structured	0.95	1	Observation	Koemelkallergie	Observation	C4758639	koemelkeiwitallergie; allergie voor koemelkeiwit; koemelkallergie	0.9914	1
Record	Structured	0.95	1	Device	INCONTINENTIE	Condition	C0021167	incontinentie; incontinentie NAO	0.9868	1
Record	Structured	0.95	1	Observation	Broomperidol	Drug	C0054138	Bromperidol; Bromperidol (substance); Bromperidol substance	0.9814	1
Record	Structured	0.95	1	Device	KALIUMCHLORIDE	Drug	C0032825	kaliumchloride; KCl; potassium chloride	0.973	1
Record	Structured	0.95	1	Measurement	International normalised ratio (PT-INR)	Measurement	C0525032	International normalized ratio; International normalised ratio; INR - Internationalised ratio; INR - Internationalized ratio; Internationalised ratio; Internationalized ratio; International normalized ratio (qualifier value); International normalized ratio (observable entity); INR (International normalized ratio); INR (International normalised ratio); International normalised ratio (procedure); I…	0.9729	1
Record	Structured	0.95	1	Observation	Ovariumcarcinoom in familie-anamnese	Observation	C0559120	eierstokkanker in familie	0.9685	1
Record	Structured	0.95	1	Observation	Klachten, vragen patiÃ«nt (CVRM): hoofdpijn	Condition	C0439024	klachten van hoofdpijn	0.9679	1
Record	Structured	0.95	1	Procedure	Andere therapeutische verrichting	Procedure	C0087111	therapeutische verrichting; Andere therapeutische verrichting; TherapieÃ«n; therapeutische verrichtingen NAO	0.9599	1
Record	Structured	0.95	1	Condition	Post-traumatische stressstoornis	Condition	C2733207	complexe posttraumatische stressstoornis; complexe postÂ­trauÂ­maÂ­tiÂ­sche-stressstoornis; complexe postÂ­trauÂ­maÂ­tiÂ­sche stressstoornis; complexe posttraumatische-stressstoornis; complexe PTSS	0.9587	1
Record	Structured	0.95	1	Device	VERVOLG UITGIFTE DIABETES	Condition	C0011860	diabetes mellitus type 2; NIDDM ("Non-Insulin-Dependent Diabetes Mellitus"); 'Maturity-onset' diabetes mellitus; Diabetes mellitus, 'adult-onset'; Diabetes mellitus, 'maturity-onset'; Diabetes mellitus, 'slow-onset'; Diabetes mellitus, ketose-resistente; Diabetes mellitus, niet-insulineafhankelijke; Diabetes mellitus, stabiele; MODY ("maturity-onset diabetes of the young"); Mellitus, niet-insulin…	0.9585	1
Record	Structured	0.95	1	Condition	Cataract/staar	Condition	C0086543	vorm van cataract; lenstroebeling; grijze staar; grauwe staar; staar; Cataract/staar; Cataract staar; Cataract, niet gespecificeerd; Cataract niet gespecificeerd; cataract; oogziekte; oogziekte; cataract; cataract oogziekte; oogziekte cataract; cataract NAO; cataract niet-gespecificeerd; cataracten; niet-gespecificeerd cataract; niet gespecificeerd cataract	0.9583	1
Record	Structured	0.95	1	Measurement	Activ. partial tromboplastinetijd (APTT), sec	Measurement	C0030605	Partial thromboplastin time, activated; Partial thromboplastin time activated; APTT; PTT - Partial thromboplastin time; PTT, activated; PTT assay; APTT - Activated partial thromboplastin time; Partial thromboplastin time, activated (procedure); Activated partial thromboplastin time (procedure); Partial thromboplastin time activated (procedure); PTT Partial thromboplastin time; PTT activated; APTT…	0.9579	1
Record	Structured	0.95	1	Measurement	Erytroblasten	Observation	C0014762	kernhoudende erytrocyt; erythroblastus; erytroblast; Erythroblast; Erythroblasten; Erytrocyt, kernhoudende; Erytrocyt kernhoudende; erytroblasten; kernhoudende rode bloedcellen	0.9566	1
Record	Structured	0.95	1	Observation	Opmerk. bijzonderheden voedingspatroon: vegetarisch	Procedure	C0311164	vegetarisch dieet; Vegetarisme; Dieet, vegetarisch; Dieet vegetarisch	0.9561	1
Record	Structured	0.95	1	Drug	ISOSORBIDEMONONITRAAT	Drug	C0064079	isosorbidemononitraat; isosorbide mononitrate	0.9551	1
Record	Structured	0.95	1	Device	VERVOLG UITGIFTE DIABETES	Condition	C0011854	diabetes mellitus type 1; IDDM ("Insulin-Dependent Diabetes Mellitus"); Diabetes mellitus, 'sudden-onset'; Diabetes mellitus, brittle; Diabetes mellitus, insuline-afhankelijke; Diabetes mellitus, juveniele; Diabetes mellitus, ketose-gevoelige; Insuline-afhankelijke diabetes mellitus; Mellitus, insuline-afhankelijke diabetes; IDDM "Insulin Dependent Diabetes Mellitus" ; Diabetes mellitus 'sudden o…	0.9546	0
Record	Structured	0.95	1	Drug	ENALAPRIL TABLET 5MG	Drug	C1123178	enalapril 5 MG	0.9544	1
Record	Structured	0.95	1	Procedure	Sectio caesarea	Procedure	C0473296	electieve sectio caesarea; electieve keizersnede; electieve keizersnee	0.9532	1
Record	Structured	0.95	1	Device	KALIUM	Observation	C0032821	kalium; potassium	0.9529	1
Record	Structured	0.95	1	Drug	TERBINAFINE TABLET 250MG	Drug	C0980501	Terbinafine 250 mg oral tablet; Terbinafine 250mg tablet; Product containing terbinafine 250 mg/1 each oral tablet (clinical drug); Product containing terbinafine 250 mg/1 each oral tablet; Product containing only terbinafine 250 mg/1 each oral tablet (clinical drug); Product containing only terbinafine 250 mg/1 each oral tablet; Product containing precisely terbinafine (as terbinafine hydrochlor…	0.9514	1
Record	Structured	0.95	1	Drug	TOLBUTAMIDE AUROBINDO TABLET 500MG	Drug	C0690604	Tolbutamide 500 mg oral tablet; Tolbutamide 500mg tablet; Product containing tolbutamide 500 mg/1 each oral tablet; Product containing tolbutamide 500 mg/1 each oral tablet (clinical drug); Product containing only tolbutamide 500 mg/1 each oral tablet (clinical drug); Product containing only tolbutamide 500 mg/1 each oral tablet; Product containing precisely tolbutamide 500 milligram/1 each conve…	0.9502	1
Record	Structured	0.95	1	Procedure	Ander diagnostisch onderzoek	Procedure	C0430022	diagnostische verrichting; diagnostiek; Ander diagnostisch onderzoek; diagnostische procedure; diagnostische procedure NAO	0.95	1
Record	Structured	0.9	0.95	Drug	AMITRIPTYLINE	Drug	C0002600	amitriptyline; amitryptiline	0.9483	1
Record	Structured	0.9	0.95	Device	VOORLICHTING DIABETES	Condition	C0241863	diabetisch	0.9427	1
Record	Structured	0.9	0.95	Procedure	Urineonderzoek	Measurement	C1533688	Urine screening NOS (procedure); Urine screening; Urine screen; Urine: [screening] or [screen]; Urine: [screening] or [screen] (procedure); Urine screening NOS procedure ; Urine screening or screen ; Urine screening or screen procedure ; Urine screening (procedure); Urine screening procedure	0.9425	1
Record	Structured	0.9	0.95	Condition	Constitutioneel eczeem	Metadata	C0263227	Allergic (intrinsic) eczema; Intrinsic allergic eczema (disorder); Allergic (intrinsic) eczema (disorder); Allergic intrinsic eczema; Intrinsic allergic eczema disorder ; Allergic intrinsic eczema disorder ; Intrinsic allergic eczema; intrinsiek; eczeem; eczeem; intrinsiek; intrinsiek eczeem; eczeem intrinsiek	0.9411	1
Record	Structured	0.9	0.95	Procedure	Covid-19 vaccinatie	Procedure	C5203672	vaccinatie tegen severe acute respiratory syndrome coronavirus 2; vaccinatie tegen 'Severe acute respiratory syndrome'-coronavirus 2; vaccinatie met antigeen van 'Severe acute respiratory syndrome'-coronavirus 2; vaccinatie tegen 'Severe acute respiratory syndrome' coronavirus 2; vaccinatie met antigeen van 'Severe acute respiratory syndrome' coronavirus 2; vaccinatie tegen COVID-19-virus; vaccin…	0.9331	1
Record	Structured	0.9	0.95	Measurement	Rapid plasma reagine (RPR) kwantitatief	Measurement	C0201405	Rapid plasma reagin test; RPR test; Rapid plasma reagin test (procedure); Rapid plasma reagin test procedure ; rapid plasma reagine test; RPR	0.9305	1
Record	Structured	0.9	0.95	Condition	Chronische rinosinusitis	Condition	C0746757	chronische neusverstopping	0.9304	1
Record	Structured	0.9	0.95	Observation	Aanvullende geg. anamn/onderz (CVRM): jicht	Condition	C0018099	jicht; Jicht, niet gespecificeerd; Jicht niet gespecificeerd; jicht; bij; jicht bij; jicht, niet-gespecificeerd	0.9303	1
Record	Structured	0.9	0.95	Observation	Hepatitis B confirmation test: POSITIEF	Measurement	C0856706	hepatitis B positief	0.9291	1
Record	Structured	0.9	0.95	Drug	OXAZEPAM TEVA TABLET 10MG	Drug	C0979175	Oxazepam 10 mg oral tablet; Oxazepam 10mg tablet; Product containing oxazepam 10 mg/1 each oral tablet; Product containing oxazepam 10 mg/1 each oral tablet (clinical drug); Product containing only oxazepam 10 mg/1 each oral tablet (clinical drug); Product containing only oxazepam 10 mg/1 each oral tablet; Product containing precisely oxazepam 10 milligram/1 each conventional release oral tablet …	0.9266	1
Record	Structured	0.9	0.95	Drug	APIXABAN TABLET 5MG	Drug	C3530474	apixaban 5 MG [Eliquis]; apixaban 5 MG Eliquis	0.9251	1
Record	Structured	0.9	0.95	Observation	Opmerkingen diÃ«tiste (DM2): eet onregelmatig	Observation	C0558130	eet onregelmatig	0.9251	1
Record	Structured	0.9	0.95	Observation	Vitamine B3 (nicotinezuur)	Drug	C0027996	vitamine B3; nicotinezuur; niacine; niacin	0.9239	1
Record	Structured	0.9	0.95	Device	TWEEDE UITGIFTE DIABETES	Condition	C0011849	diabetes mellitus; diabetes; suikerziekte; Mellitus, diabetes; Mellitus diabetes; Niet gespecificeerde diabetes mellitus; diabetes mellitus NAO	0.9227	1
Record	Structured	0.9	0.95	Measurement	Hemoglobine A2, %	Measurement	C0474543	Haemoglobin A2 measurement; Hemoglobin A2 level; Haemoglobin A2 level; Hemoglobin A2 measurement (procedure); Haemoglobin A2 level (procedure); Hemoglobin A2 measurement procedure ; Haemoglobin A2 level procedure ; Hemoglobin A2 measurement; hemoglobine A2	0.9199	1
Record	Structured	0.9	0.95	Drug	TOLBUTAMIDE APOTEX TABLET 500MG	Drug	C0990856	tolbutamide 500 MG	0.9153	1
Record	Structured	0.9	0.95	Device	NENATAL BREAST MILK FORTIFIER	Observation	C0452743	opvolgmelk	0.915	1
Record	Structured	0.9	0.95	Condition	Ernstige depressieve stoornis, herhaalde episode, in partiele of volledige remissie	Condition	C0154409	recidiverende episode van depressieve stoornis; recidiverende majeure depressie; recidiverende episode van majeure depressie; recidiverende depressie; recidiverende episode van depressie; ernstige depressieve stoornis, recidiverend; depressieve stoornis, recidiverend, ernst niet-gespecificeerd; ernstige depressieve stoornis recidiverend; depressieve stoornis recidiverend ernst niet gespecificeerd	0.9144	1
Record	Structured	0.9	0.95	Device	MACROGOL 300	Drug	C0032479	forlax; macrogol 4000; polyethylene glycol 4000	0.9136	1
Record	Structured	0.9	0.95	Procedure	Ander laboratoriumonderzoek	Measurement	C0022885	laboratoriumverrichtingen - algemeen; laboratoriumonderzoek; laboratoriumverrichtingen algemeen; laboratoriumtest; laboratorium; test; test; laboratorium; laboratorium test; test laboratorium; labtest	0.9127	1
Record	Structured	0.9	0.95	Procedure	Stoppen met roken gedragsmatig en UR-middelen	Observation	C0425310	gestopt met roken	0.9102	1
Record	Structured	0.9	0.95	Procedure	Sterilisatie man	Procedure	C3839105	sterilisatie; sterilisatie (mensen); sterilisatie mensen	0.9086	1
Record	Structured	0.9	0.95	Condition	Artrose/spondylose	Condition	C0949690	spondylartritis; spondyloartritis; spondylartrose; Artritis, spinale; arthritis, spinale; Spinale artritis; Spinale arthritis; Spondylarthritis; Artritis spinale; arthritis spinale	0.9058	1
Record	Structured	0.9	0.95	Measurement	Perifeer (enkel) oedeem, pitting	Condition	C0747962	pretibiaal oedeem	0.904	1
Record	Structured	0.9	0.95	Measurement	M.C.H.C., mmol/l	Unit	C1532563	mmol/L; Millimole/liter; millimole/litre; millimolar; Millimole/liter (qualifier value); mmol/L (qualifier value); mcmol/mL; Micromole/milliliter; Micromole/millilitre; Micromole per milliliter; Micromole per millilitre; Micromole/milliliter (qualifier value); umol/mL; mmol L; Millimole liter; millimole litre; Millimole liter qualifier value ; mmol L qualifier value ; mcmol mL; Micromole millilit…	0.9035	0
Record	Structured	0.9	0.95	Condition	Allergische conjunctivitis	Condition	C0271294	chronische allergische conjunctivitis	0.9025	1
Record	Structured	0.9	0.95	Device	INCONTINENTIEMATERIAAL	Meas Value	C0231238	Incontinent; Incontinent (qualifier value); Incontinent qualifier value	0.9014	1
Record	Structured	0.9	0.95	Measurement	Perifeer (enkel) oedeem, pitting	Condition	C0235886	Edema of leg; Oedema of leg; Edema of leg (finding); Edema of leg finding ; Leg edema; Leg oedema; benen; oedeem; oedeem; benen; benen oedeem; oedeem benen; oedeem van de benen; beenoedeem; oedeem van benen	0.9014	1
Record	Structured	0.9	0.95	Observation	Opmerk. bijzonderheden voedingspatroon: Gezonde voeding	Procedure	C0419178	dieetvoorschriften; dieet	0.9013	1
Record	Structured	0.9	0.95	Drug	PYRAZINAMIDE CF TABLET 500MG	Drug	C1186764	pyrazinamide 500 MG	0.9009	1
Record	Structured	0.85	0.9	Observation	Pneumokokken vaccinatie	Drug	C0358314	pneumokokkenvaccin; vaccin tegen Streptococcus pneumoniae; vaccin tegen pneumokok; vaccin tegen Pneumococcus	0.8996	1
Record	Structured	0.85	0.9	Device	TWEEDE UITGIFTE INCONTINENTIE	Condition	C0042024	urine-incontinentie; urine incontinentie; Urine-incontinentie [ex. P12]; Urine incontinentie ex P12 ; Incontinentia urinae; Niet gespecificeerde urine-incontinentie; Niet gespecificeerde urine incontinentie; blaas; zwak; incontinentie; urine; urine; incontinentie; zwak; blaas; blaas zwak; incontinentie urine; zwak blaas; blaasincontinentie; niet-specifieke urine-incontinentie; onvrijwillige micti…	0.8969	1
Record	Structured	0.85	0.9	Procedure	Administratieve handeling	Observation	C0184665	administratieve verrichting	0.8943	1
Record	Structured	0.85	0.9	Drug	LAMOTRIGINE DISPERTABLET 25MG	Drug	C0691061	Lamotrigine 100 mg oral tablet; Lamotrigine 100mg tablet; Product containing lamotrigine 100 mg/1 each oral tablet; Product containing lamotrigine 100 mg/1 each oral tablet (clinical drug); Product containing only lamotrigine 100 mg/1 each oral tablet (clinical drug); Product containing only lamotrigine 100 mg/1 each oral tablet; Product containing precisely lamotrigine 100 milligram/1 each conve…	0.8926	1
Record	Structured	0.85	0.9	Procedure	Sectio caesarea	Observation	C0475603	partus via spoedkeizersnede; partus via spoedeisende sectio caesarea; bevalling via spoedkeizersnede; partus via spoedsectio caesarea; partus via spoedsectio; Bevalling door middel van spoed-keizersnede; Bevalling door middel van spoed-keizersnee; Bevalling door middel van spoed keizersnede; Bevalling door middel van spoed keizersnee	0.8914	1
Record	Structured	0.85	0.9	Drug	HALOPERIDOL TABLET 5MG	Drug	C0986407	haloperidol 2 MG	0.8906	1
Record	Structured	0.85	0.9	Condition	Multiple sclerose	Condition	C0235962	multipele sclerose verergerd; MS verergerd	0.8886	1
Record	Structured	0.85	0.9	Measurement	Enkel/armindex rechts	Measurement	C1328319	enkel-armindex; enkel armindex; EAI; enkel brachialis index; enkel brachialis test	0.8867	1
Record	Structured	0.85	0.9	Condition	Stoornis van de geslachtsidentiteit in de adolescent of de volwassene	Condition	C0686346	genderdysforie	0.8858	1
Record	Structured	0.85	0.9	Device	VOORLICHTING INCONTINENTIE	Condition	C0042025	stressincontinentie; Stress-incontinentie; Stress incontinentie; Incontinentie, stress-; Incontinentie stress ; incontinentie; stress; incontinentie; urine, stress; stress; incontinentie; urine; incontinentie, stress; incontinentie stress; incontinentie urine stress; urine incontinentie stress; stress-urine-incontinentie; stress urine incontinentie	0.8856	1
Record	Structured	0.85	0.9	Observation	Termijn vervolgconsult (DM2): zo nodig	Observation	C0589120	follow-up; follow up	0.8843	1
Record	Structured	0.85	0.9	Measurement	Methylmalonzuur, micromol/l	Unit	C1532563	mmol/L; Millimole/liter; millimole/litre; millimolar; Millimole/liter (qualifier value); mmol/L (qualifier value); mcmol/mL; Micromole/milliliter; Micromole/millilitre; Micromole per milliliter; Micromole per millilitre; Micromole/milliliter (qualifier value); umol/mL; mmol L; Millimole liter; millimole litre; Millimole liter qualifier value ; mmol L qualifier value ; mcmol mL; Micromole millilit…	0.8838	0
Record	Structured	0.85	0.9	Procedure	Sectio caesarea	Observation	C0475172	voorgeschiedenis met sectio caesarea; keizersnede in anamnese; keizersnee in anamnese; sectio caesarea in anamnese	0.8835	1
Record	Structured	0.85	0.9	Drug	PARACETAMOL ZETPIL 500MG	Drug	C0691089	Acetaminophen 500 mg oral tablet; Paracetamol 500mg tablet; Paracetamol 500 mg oral tablet; Product containing paracetamol 500 mg/1 each oral tablet (clinical drug); Product containing acetaminophen 500 mg/1 each oral tablet; Product containing paracetamol 500 mg/1 each oral tablet; Product containing only paracetamol 500 mg/1 each oral tablet (clinical drug); Product containing only acetaminophe…	0.8783	1
Record	Structured	0.85	0.9	Condition	Intracerebrale bloeding	Metadata	C5234922	CVA; hemorragisch; accident; cerebrovasculair, hemorragisch; cerebrovasculair; accident, hemorragisch; hemorragisch; CVA; CVA hemorragisch; accident cerebrovasculair hemorragisch; cerebrovasculair accident hemorragisch; hemorragisch CVA; hemorragische beroerte	0.8776	1
Record	Structured	0.85	0.9	Device	CARESENS-N GLUCOSE TESTSTRIP	Measurement	C4761113	Glucosestriptest	0.8771	1
Record	Structured	0.85	0.9	Measurement	Alkalische fosfatase, U/l	Drug	C0002059	Alkaline phosphatase; Phosphomonoesterase; Alkaline phosphomonoesterase; Glycerophosphatase; ALP - Alkaline phosphatase; AP - Alkaline phosphatase; Alkaline phosphatase (substance); ALP Alkaline phosphatase; AP Alkaline phosphatase; Alkaline phosphatase substance	0.8766	1
Record	Structured	0.85	0.9	Procedure	Medicatie/recept/injectie	Procedure	C3469597	toediening van medicatie; medicatietoediening; medicijntoediening	0.8749	1
Record	Structured	0.85	0.9	Measurement	Pro brain natriuretic peptide (BNP), ng/l	Drug	C0754710	N-BNP - N-terminal pro brain natriuretic peptide; Pro-brain natriuretic peptide; Pro brain natriuretic peptide; Pro-brain natriuretic peptide (substance); NT-proBNP - N-terminal pro-B-type natriuretic peptide; N-terminal pro-B-type natriuretic peptide (substance); N-terminal pro-B-type natriuretic peptide; proBNP - pro-B-type natriuretic peptide; N BNP N terminal pro brain natriuretic peptide; Pr…	0.8745	1
Record	Structured	0.85	0.9	Drug	PARACETAMOL TABLET 1000MG	Drug	C0691089	Acetaminophen 500 mg oral tablet; Paracetamol 500mg tablet; Paracetamol 500 mg oral tablet; Product containing paracetamol 500 mg/1 each oral tablet (clinical drug); Product containing acetaminophen 500 mg/1 each oral tablet; Product containing paracetamol 500 mg/1 each oral tablet; Product containing only paracetamol 500 mg/1 each oral tablet (clinical drug); Product containing only acetaminophe…	0.8727	1
Record	Structured	0.85	0.9	Observation	Functiebeperking/handicap	Observation	C0231170	beperking; Functiebeperking/handicap; Functiebeperking/handicap spijsverteringsorganen; Functiebeperking/handicap hartvaatstelsel; Functiebeperking/handicap bewegingsapparaat; Functiebeperking/handicap zenuwstelsel; Functiebeperking/handicap huid/subcutis; Functiebeperking/handicap geslachtsorganen vrouw; Functiebeperking/handicap bloed/lymfestelsel; Functiebeperking/handicap oog/adnexen; Functie…	0.8717	1
Record	Structured	0.85	0.9	Condition	Acute lymfatische leukemie (ALL)	Metadata	S21791000146109	recidief acute lymfatische leukemie; recidief ALL	0.867	1
Record	Structured	0.85	0.9	Device	ENSURE PLUS BANAAN	Device	C0218063	Ensure (substance); Ensure substance ; Ensure (product); Ensure; Ensure product	0.8659	1
Record	Structured	0.85	0.9	Measurement	Albumine bloed, g/l	Measurement	C0853248	bloed albumine	0.8655	1
Record	Structured	0.85	0.9	Procedure	Excisie/biopsie/dÃ©bridement/cauterisatie	Metadata	C0191357	excisiedebridement van verbrande huid; excisiedebridement van verbranding; excisiedebridement van brandwond; Excisie/biopsie/dÃ©bridement/cauterisatie; Excisie biopsie dÃ©bridement cauterisatie	0.8652	1
Record	Structured	0.85	0.9	Observation	Koolmonoxide hemoglobine	Measurement	C0201932	Carboxyhaemoglobin measurement; Carbon monoxide measurement; COHb measurement; Carboxyhemoglobin measurement (procedure); Carboxyhemoglobin measurement procedure ; Carboxyhemoglobin measurement; carboxyhemoglobine	0.8616	1
Record	Structured	0.85	0.9	Condition	Schaafwond/schram/blaar	Condition	C1384489	schram; krabeffecten; krabsporen	0.8601	1
Record	Structured	0.85	0.9	Device	DERMASENCE MEDIZINAL SHAMPOO	Observation	C0150765	Shampoo; Shampoo (substance); Shampoo substance	0.8556	1
Record	Structured	0.85	0.9	Observation	Gewichtstoename	Condition	C0948775	hoog gewicht	0.8553	1
Record	Structured	0.85	0.9	Drug	PARACETAMOL SAN TABL 500MG PYNST/KOORTSVERLAGEND	Drug	C0691089	Acetaminophen 500 mg oral tablet; Paracetamol 500mg tablet; Paracetamol 500 mg oral tablet; Product containing paracetamol 500 mg/1 each oral tablet (clinical drug); Product containing acetaminophen 500 mg/1 each oral tablet; Product containing paracetamol 500 mg/1 each oral tablet; Product containing only paracetamol 500 mg/1 each oral tablet (clinical drug); Product containing only acetaminophe…	0.8523	1
Record	Structured	0.8	0.85	Observation	Opmerk. bijzonderheden voedingspatroon: Eet gezond	Observation	C0425401	voedingsanamnese; eetverslag	0.8483	1
Record	Structured	0.8	0.85	Observation	Moeheid/zwakte	Condition	C0023380	lethargisch	0.847	1
Record	Structured	0.8	0.85	Condition	Afwijkend aspect oog	Condition	C0015411	Manifestatie, oog-; Oogmanifestatie; Manifestatie oog	0.8461	1
Record	Structured	0.8	0.85	Procedure	Rontgen	Drug	C0722997	Rederm	0.8449	0
Record	Structured	0.8	0.85	Procedure	Chirurgie	Procedure	C0028899	Poliklinische chirurgie	0.8425	1
Record	Structured	0.8	0.85	Measurement	Vrij thyroxine (FT4), pmol/l	Drug	C0312452	Free thyroxine; FT4 - Free thyroxine; T4 - Free thyroxine; Free thyroxine (substance); Free thyroxin (substance); FT4 Free thyroxine; T4 Free thyroxine; Free thyroxine substance ; Free thyroxin substance ; Free thyroxin	0.8404	1
Record	Structured	0.8	0.85	Measurement	Perifeer (enkel) oedeem, pitting	Condition	C0235439	gezwollen enkelregio; enkeloedeem; gezwollen enkel; Gezwollen enkels/enkeloedeem; Gezwollen enkels enkeloedeem; enkel; oedeem; enkel; zwelling; oedeem; enkel; zwelling; enkel; enkel oedeem; enkel zwelling; oedeem enkel; zwelling enkel; enkelzwelling; gezwollen enkels; zwelling enkels	0.8382	1
Record	Structured	0.8	0.85	Procedure	Cognitieve functietest (MMSE)	Measurement	C4721272	Montreal cognitive assessment score; Montreal cognitive assessment score (observable entity); MoCA score; Montreal cognitive assessment score observable entity	0.8368	1
Record	Structured	0.8	0.85	Condition	Verhoogde bloeddruk [ex. K86,K87]	Condition	C0857121	hypertensief	0.8353	1
Record	Structured	0.8	0.85	Device	HAVER HERSTELLENDE SHAMPOO	Observation	C0150765	Shampoo; Shampoo (substance); Shampoo substance	0.8352	1
Record	Structured	0.8	0.85	Device	PROSECCA INCONTINENTIE BAND	Device	C0463007	incontinentiehulpmiddel; incontinentiemateriaal	0.8302	1
Record	Structured	0.8	0.85	Measurement	Cholesterol/HDL-cholesterol ratio	Measurement	C0518017	bloed cholesterol	0.8275	1
Record	Structured	0.8	0.85	Condition	Andere aangeboren afwijking endocriene klieren/metabolisme	Condition	C0014130	aandoening van endocriene gonade; endocriene aandoening; aandoening van endocriene geslachtsklier; hormonale stoornis; Aandoening endocriene systeem; Aandoening, endocriene; Endocriene aandoeningen; Aandoening endocrienestelsel; Aandoening hormoonstelsel; Aandoening endocriene; Endocriene aandoening, niet gespecificeerd; Endocriene aandoening niet gespecificeerd; aandoening; endocriene klieren; a…	0.8244	1
Record	Structured	0.8	0.85	Device	DERMATIX SILICONE SHEET FABRIC 4X13CM	Device	C1271566	siliconenpleister	0.8202	1
Record	Structured	0.8	0.85	Measurement	Polsritme	Condition	C0425566	pulsaties met sinusritme; pulsatie met sinusritme; polsslag met sinusritme; pols met sinusritme	0.8186	1
Record	Structured	0.8	0.85	Observation	Symptomen/klachten nieren	Condition	C0022658	nefropathie; aandoening van nier; nierziekte; Ziekte, nier-; Nierziekten; Ziekten, nier-; Ziekte nier ; Ziekten nier ; renaal; aandoening; renaal aandoening; aandoening nier; aandoening renaal; nefropathie NAO; nefropathieÃ«n; nieraandoening; nieraandoening NAO; renale aandoening	0.8157	1
Record	Structured	0.8	0.85	Device	EARDROPS OORDRUPPELS	Observation	C0740486	cerumen; Oorwas; oor; smeer; oor smeer	0.8152	0
Record	Structured	0.8	0.85	Drug	DESLORATADINE DRANK 0,5MG/ML	Drug	C1166403	desloratadine 5 MG	0.8128	1
Record	Structured	0.8	0.85	Condition	Andere specifieke geisoleerde en specifieke fobie	Condition	C0233701	hoogtevrees; irrationele angst voor hoge plaatsen; acrofobie	0.8121	1
Record	Structured	0.8	0.85	Drug	LENALIDOMIDE TEVA CAPSULE 10MG	Drug	C1724161	lenalidomide 15 MG	0.8103	1
Record	Structured	0.8	0.85	Drug	MOMETASON ZALF 1MG/G	Drug	C0360564	mometason; mometasone	0.8101	1
Record	Structured	0.8	0.85	Condition	Maligniteit zenuwstelsel	Condition	C0153633	primair maligne neoplasma van brein; primair maligne neoplasma van hersenen; maligne neoplasma van hersenen; primair maligne neoplasma van encephalon; maligne tumor van hersenen; Kanker van de hersenen; Hersenkanker; Maligne neoplasma van hersenen, niet gespecificeerd; Maligne neoplasma van hersenen niet gespecificeerd; maligne hersenneoplasma NAO; hersenneoplasma maligne; maligne neoplasma van d…	0.8092	1
Record	Structured	0.8	0.85	Observation	Opmerk. bijzonderheden voedingspatroon: ja	Observation	C0015663	vasten	0.8078	1
Record	Structured	0.8	0.85	Procedure	IUD inbrengen/ Implanteren c.q. verwijderen implanonstaafje	Procedure	C2584831	vervangen van implanteerbare anticonceptieve capsule; vervangen van hormoonstaafje; vervangen van anticonceptie-implantaat; vervangen van anticonceptie implantaat	0.8071	1
Record	Structured	0.8	0.85	Procedure	Spleetlamponderzoek	Procedure	C0029090	onderzoek van retina; oftalmoscopie; oogspiegelonderzoek; oogspiegelen	0.8063	1
Record	Structured	0.8	0.85	Observation	Opmerk. bijzonderheden voedingspatroon: Geen bijzonderheden.	Observation	C0015748	voedingspatroon; Voedingspatronen	0.8049	1
Record	Structured	0.8	0.85	Drug	FLECAINIDEACETAAT TEVA RETARD CAPSULE 100MG	Drug	C1123334	flecainide 100 MG	0.8018	1
Record	Structured	0.8	0.85	Device	CATHETER BARD SILASTIC FOLEY 10ML CH18	Device	C1283097	verblijfskatheter	0.8016	1
Record	Structured	0.8	0.85	Measurement	Diastolische bloeddruk (staand), mmHg	Measurement	C0428886	gemiddelde bloeddruk; gemiddelde arteriÃ«le druk	0.8006	1
Record	Structured	0.8	0.85	Drug	DESLORATADINE DRANK 0,5MG/ML	Drug	C1616188	desloratadine 2.5 MG; desloratadine 2 5 MG	0.8002	1
Record	Structured	0.75	0.8	Condition	Obstipatie	Observation	C0577103	frequente defecatie; frequente stoelgang	0.7988	1
Record	Structured	0.75	0.8	Procedure	Immunisatie/preventieve medicatie	Procedure	C0020975	boostervaccinatie; boosterimmunisatie; revaccinatie; rappelinjectie; rappelvaccinatie; herinenting; herhalingsinenting; Immunisatie, secundaire; Immunisatie secundaire; booster	0.797	1
Record	Structured	0.75	0.8	Condition	Toxicose/(pre-)eclampsie	Condition	C0341950	ernstige pre-eclampsie; ernstige pre eclampsie; Ernstige preÃ«clampsie; ernstig; preÃ«clampsie; preÃ«clampsie; ernstig; zwangerschap; preÃ«clampsie, ernstig; ernstig preÃ«clampsie; preÃ«clampsie ernstig; zwangerschap preÃ«clampsie ernstig	0.7957	1
Record	Structured	0.75	0.8	Drug	AMLODIPINE/VALSARTAN/HCT SANDOZ T FO 10/320/25MG	Drug	C1962523	Amlodipine + valsartan; Product containing amlodipine and valsartan (medicinal product); Amlodipine- and valsartan-containing product; Product containing amlodipine and valsartan; Amlodipine and valsartan product; Amlodipine + valsartan (product); Amlodipine valsartan; Product containing amlodipine and valsartan medicinal product ; Amlodipine and valsartan containing product; Amlodipine valsartan…	0.7937	1
Record	Structured	0.75	0.8	Procedure	Materiaalkosten atraumatisch hechtmateriaal, waaronder lijmen	Observation	C1283084	lijmen	0.7912	1
Record	Structured	0.75	0.8	Device	Aanwezigheid pacemaker/interne defibrillator	Metadata	S12041000146103	follow-up na inwendige cardioverter defibrillator-implantatie; follow up na inwendige cardioverter defibrillator implantatie; follow-up na inwendige cardioverter defibrillator-implantatie [ICD]; follow up na inwendige cardioverter defibrillator implantatie ICD	0.7885	1
Record	Structured	0.75	0.8	Drug	LEVODOPA/CARBIDOPA TEVA 125 TABLET 100/25MG	Drug	C0984524	Carbidopa 25mg; Carbidopa 25mg (product); Carbidopa 25mg product ; carbidopa 25 MG	0.7883	1
Record	Structured	0.75	0.8	Measurement	Soort bacteriÃ«n (uricult)	Observation	C0205465	Bacteriologic; Bacteriological; Bacteriologic (qualifier value); Bacteriologic qualifier value	0.7882	1
Record	Structured	0.75	0.8	Procedure	Aanmeten en plaatsen pessarium	Unit	C4319814	Pessary; Pessary (unit of presentation); Pessary unit of presentation	0.7856	0
Record	Structured	0.75	0.8	Drug	BICALUTAMIDE TABLET 150MG	Drug	C0690604	Tolbutamide 500 mg oral tablet; Tolbutamide 500mg tablet; Product containing tolbutamide 500 mg/1 each oral tablet; Product containing tolbutamide 500 mg/1 each oral tablet (clinical drug); Product containing only tolbutamide 500 mg/1 each oral tablet (clinical drug); Product containing only tolbutamide 500 mg/1 each oral tablet; Product containing precisely tolbutamide 500 milligram/1 each conve…	0.7843	1
Record	Structured	0.75	0.8	Measurement	Eiwit urine (stick)	Measurement	C0427722	eiwit in urine negatief; geen eiwit in urine	0.7838	1
Record	Structured	0.75	0.8	Observation	Chlamydia pneumoniae IgG	Observation	C0085504	Chlamydophila pneumoniae; Clamydophila pneumoniae; Chlamydia pneumoniae	0.7814	1
Record	Structured	0.75	0.8	Measurement	Bilirubine totaal, micromol/l	Measurement	C0201913	bepalen van totaal bilirubine; bepalen van totaalbilirubine; bilirubine totaal	0.7784	1
Record	Structured	0.75	0.8	Drug	BUDENOFALK CAPSULE MSR 3MG	Drug	C5233852	budesonide 6 MG	0.7765	1
Record	Structured	0.75	0.8	Condition	Haematemesis	Condition	C1321898	melena; melaena; ontlasting bloederig; bloed ontlasting; bloederige ontlasting	0.7755	1
Record	Structured	0.75	0.8	Procedure	IUD inbrengen/ Implanteren c.q. verwijderen implanonstaafje	Observation	C3839115	intra-uterien anticonceptiemiddel ingebracht; intra-uterien anticonceptivum ingebracht; intra uterien anticonceptiemiddel ingebracht; intra uterien anticonceptivum ingebracht; spiraal ingebracht; 'intrauterine device' ingebracht; spiraaltje ingebracht; IUD ingebracht	0.7753	1
Record	Structured	0.75	0.8	Observation	SuÃ¯cide	Condition	C1735351	doodswensen	0.7706	1
Record	Structured	0.75	0.8	Procedure	Medicatie/recept/injectie	Procedure	C0418981	medische behandeling; medicamenteuze behandeling	0.7699	1
Record	Structured	0.75	0.8	Measurement	Ferritine, microgram/l	Measurement	C0696113	bepalen van ferritine in serum; serum ferritine	0.7685	1
Record	Structured	0.75	0.8	Condition	Artrose/spondylose wervelkolom	Condition	C0149983	lumbale spondylose; lumbale spondylosis; lumbaal; spondylose; lumbaal; spondylosis; spondylose; lumbaal; spondylosis; lumbaal; lumbaal spondylose; lumbaal spondylosis; spondylose lumbaal; spondylosis lumbaal	0.7681	1
Record	Structured	0.75	0.8	Drug	NEUSSPRAY XYLOMETAZOLINE HCL SAM 1MG/ML	Drug	C0078643	xylometazoline	0.7658	1
Record	Structured	0.75	0.8	Condition	Atrofische vaginitis	Condition	C0042267	vaginitis; Vaginitis/vulvitis nao; Vaginitis vulvitis nao; irritatie; vagina; ontsteking; vagina; onsteking; vagina; vagina; irritatie; vagina; ontsteking; vagina; onsteking; irritatie vagina; ontsteking vagina; onsteking vagina; vagina irritatie; vagina ontsteking; vagina onsteking; colpitis; kolpitis; vaginale ontsteking; vaginale onsteking	0.7622	1
Record	Structured	0.75	0.8	Device	SILVERIN ZILVERNITRAAT STIFT 75% 115MM STIJF	Drug	C0037129	zilvernitraat; zilvernitraat (in water); zilvernitraat in water ; silver nitrate	0.7618	1
Record	Structured	0.75	0.8	Observation	Allergische klachten luchtwegen: ja	Condition	C0085129	Hyperreactiviteit, bronchiale; Bronchiale hyperreactiviteit; Hyperreactiviteit bronchiale; bronchiale hyperactiviteit; bronchiale overgevoeligheid	0.7607	1
Record	Structured	0.75	0.8	Observation	Opmerkingen oogonderzoek (DM2)	Observation	C0029087	Ophthalmology (qualifier value); Ophthalmology qualifier value ; Ophthalmology; Heelkunde, oog-; Oftalmologie; Oogheelkunde; Heelkunde oog	0.7606	1
Record	Structured	0.75	0.8	Observation	Ag. bloedgroep rhesus D: Negatief	Observation	C0457316	bloedgroep A RhD-negatief; bloedgroep A RhD negatief; bloedgroep A rhesus D-negatief; bloedgroep A resus D-negatief; bloedgroep A-; bloedgroep A rhesus D negatief; bloedgroep A resus D negatief; bloedgroep A	0.7605	1
Record	Structured	0.75	0.8	Device	RECTUM CANULE MAINIT 30CM CENTR 10MM	Device	C0150740	flatuscanule; schoorsteentje; rectumcanule	0.7553	1
Record	Structured	0.75	0.8	Device	CALCIUM	Observation	C0557857	Concrete; Concrete (substance); Concrete substance	0.7542	1
Record	Structured	0.75	0.8	Measurement	Soort bacteriÃ«n (uricult)	Spec Anatomic Site	C0017339	Bacterial gene; Bacterial gene (substance); Bacterial gene substance ; Gen, bacterie-; Bacteriegen; Bacteriegenen; Genen, bacterie-; Gen bacterie ; Genen bacterie	0.7537	1
Record	Structured	0.75	0.8	Device	SENI MAN NORMAL	Meas Value	C0205307	normaal; geen bijzonderheden; niet afwijkend	0.7529	0
Record	Structured	0.7	0.75	Device	SAMENWERKING/DOORVERWIJZING	Observation	C0424352	weglopen; wegrennen	0.7441	0
Record	Structured	0.7	0.75	Procedure	Microbiologisch/immunologisch onderzoek	Measurement	C2242979	microbiÃ«le kweek; microbiologische kweek; kweek	0.743	1
Record	Structured	0.7	0.75	Drug	AMOXI/CLAV TABLET FILMOMHULD 500/125MG	Metadata	S139651000146103	amoxicilline en clavulaanzuur	0.7423	1
Record	Structured	0.7	0.75	Device	CONVEEN URINEBEENZAKHOUDER STANDAARD	Device	C0184222	urineopvangzak; urinezak	0.7418	1
Record	Structured	0.7	0.75	Condition	Ovariumcyste	Observation	C0016427	folliculaire cyste; follikelcyste; Cyste, folliculaire; Cyste folliculaire; cyste; folliculair; folliculair; cyste; cyste folliculair; folliculair cyste	0.7417	1
Record	Structured	0.7	0.75	Condition	PassagÃ¨re cerebrale ischemie/TIA	Observation	C3532623	verdenking op TIA	0.7407	1
Record	Structured	0.7	0.75	Observation	Hoe vaak kortademig in rust (CCQ1)	Condition	C0743330	dyspneu in rust; dyspnoe in rust; kortademigheid in rust	0.738	1
Record	Structured	0.7	0.75	Procedure	Vervolgcontact niet gespecificeerd	Observation	C0020043	huisbezoek; visite; Doktersvisites; Huisbezoeken	0.7372	0
Record	Structured	0.7	0.75	Drug	DOSULEPINE DRAGEE 75MG	Drug	C0013065	dosulepine; dosulepin; dothiepin	0.7343	1
Record	Structured	0.7	0.75	Measurement	Magnesium, mmol/l	Drug	C0024477	Magnesium oxide; Product containing magnesium oxide (medicinal product); Magnesium oxide-containing product; Product containing magnesium oxide; Magnesium oxide (substance); Magnesium oxide product; Magnesium oxide (product); Product containing magnesium oxide medicinal product ; Magnesium oxide containing product; Magnesium oxide substance ; Magnesium oxide product	0.7332	0
Record	Structured	0.7	0.75	Observation	Atopische aandoeningen in familie: nee	Condition	C0947961	atopische aandoeningen	0.7326	1
Record	Structured	0.7	0.75	Drug	ZOLPIDEM TABLET 5MG	Drug	C0988261	olanzapine 2.5 MG; olanzapine 2 5 MG	0.7322	0
Record	Structured	0.7	0.75	Procedure	Uitslag onderzoek/verrichting	Metadata	C1399788	weer; huid; huid; weer; weer huid; huid weer	0.7322	0
Record	Structured	0.7	0.75	Device	ALLEVYN NON-ADHES FOAMKOMPRES ST 10X10CM	Drug	C0991510	Foam (basic dose form); Foam (product); Foam (qualifier value); Foam basic dose form ; Foam product ; Foam qualifier value ; Foam	0.7311	1
Record	Structured	0.7	0.75	Device	Morning after spiraal	Observation	C0419530	depotanticonceptie; prikpil	0.7303	1
Record	Structured	0.7	0.75	Condition	Geneesmiddel geÃ¯nduceerde hoofdpijn	Condition	C0018681	hoofdpijn; Hoofdpijn [ex. N02,N89,R09]; Hoofdpijn ex N02 N89 R09 ; Cefalalgie; Pijn, hoofd-; Pijn hoofd ; hoofd; pijn; pijn; hoofd; hoofd pijn; pijn hoofd; cefalgie; hoofdpijn NAO; hoofdpijnen	0.7276	0
Record	Structured	0.7	0.75	Drug	FLECAINIDEACETAAT SANDOZ TABLET 50MG	Drug	C1123334	flecainide 100 MG	0.7243	1
Record	Structured	0.7	0.75	Procedure	Longfunctiemeting (= spirometrie)	Measurement	C0040509	totale longcapaciteit; TLC; Longcapaciteit, totale; Longcapaciteit totale	0.7234	1
Record	Structured	0.7	0.75	Observation	Mishandeling/seksueel misbruik door partner	Observation	C0277725	slachtoffer van fysiek geweld	0.7225	1
Record	Structured	0.7	0.75	Device	CATHETERSET CURION CURIKIT V VERBLIJFSCATHETER	Device	C0085590	katheter	0.7194	1
Record	Structured	0.7	0.75	Condition	Pilonidaal cyste/fistel	Condition	C0268843	rectovesicale fistel; vesicorectale fistel; fistel tussen blaas en rectum; fistel; rectovesicaal; fistel; vesicorectaal; rectovesicaal; fistel; vesicorectaal; fistel; fistel rectovesicaal; fistel vesicorectaal; rectovesicaal fistel; vesicorectaal fistel; rectum-urineblaas-fistel; rectum urineblaas fistel	0.7188	1
Record	Structured	0.7	0.75	Measurement	Lymfocyten, atypisch	Measurement	C0750426	verhoogd aantal leukocyten; leukocytenaantal; verhoging; verhoging; leukocytenaantal; leukocytenaantal verhoging; verhoging leukocytenaantal; wittebloedceltelling verhoogd; verhoogde witteceltelling; wittebloedceltelling hoog; WBC verhoogd; gestegen witte bloedcellen; leukocytentelling verhoogd; witte bloedcellen verhoogd	0.7183	1
Record	Structured	0.7	0.75	Measurement	Leukocyten, 10E9/l	Observation	C0333825	lymfoplasmocytaire cel	0.7167	1
Record	Structured	0.7	0.75	Measurement	Bezinking (BSE), mm/uur	Unit	C1641597	mL/min/SA; Milliliters per minute per surface area (qualifier value); Milliliters per minute per surface area; Millilitres per minute per surface area; mL/min/surface area; mL min SA; Milliliters per minute per surface area qualifier value ; mL min surface area	0.7142	0
Record	Structured	0.7	0.75	Condition	Andere/niet-gespecificeerde anemie	Condition	C2004521	Anemie door vitamine B12-deficiÃ«ntie, niet gespecificeerd; Anemie door vitamine B12 deficiÃ«ntie niet gespecificeerd; anemie; deficiÃ«ntie vitamine B12; anemie deficiÃ«ntie vitamine B12; vitamine B12-deficiÃ«ntieanemie; B12-deficiÃ«ntie-anemie; B12-deficiÃ«ntieanemie; anemie door B12-deficiÃ«ntie; anemie door cobalaminedeficiÃ«ntie; cobalaminedeficiÃ«ntieanemie; vitamine B12 deficiÃ«ntieanemie; …	0.7078	1
Record	Structured	0.7	0.75	Observation	Sub-/infertiliteit man	Observation	C4074771	steriliteit; totale infertiliteit	0.7042	1
Record	Structured	0.7	0.75	Observation	Gammahydroxyboterzuur (GHB) urine	Drug	C0301662	gammahydroxyboterzuur; GHB	0.7039	1
Record	Structured	0.7	0.75	Procedure	Tympanometrie	Condition	C0438203	tympanogram normaal; tympanogram niet afwijkend	0.7024	1
Record	Structured	0.7	0.75	Measurement	Polsritme	Measurement	C0039155	systolische functie	0.7021	1
Record	Structured	0.7	0.75	Drug	INTERFERON BETA 1A MERCK IN SP 44UG=0,5ML(24ME/ML)	Drug	C0254119	Interferon beta-1a-containing product; Product containing interferon beta-1a; Interferon beta-1a product; Product containing interferon beta-1a (medicinal product); Interferon beta-1a preparation; Interferon beta-1a preparation (product); Interferon beta-1a preparation (substance); Interferon beta-1a (substance); Interferon beta 1a containing product; Product containing interferon beta 1a; Interf…	0.7008	1
Record	Structured	0.65	0.7	Measurement	Glucose (GTT) T1, veneus (lab), mmol/l	Measurement	C2585282	bloedglucoseconcentratie; concentratie van glucose in bloed; bloedglucosewaarde; bloedsuikerspiegel	0.6997	1
Record	Structured	0.65	0.7	Procedure	Notitie	Observation	C0009790	Geweten	0.6962	0
Record	Structured	0.65	0.7	Observation	Diabetes-gerelateerde klachten	Observation	C0150544	diabeteszorg	0.6955	1
Record	Structured	0.65	0.7	Procedure	Excisie/biopsie/dÃ©bridement/cauterisatie	Procedure	C0543467	operatie; chirurgische ingreep; Chirurgie, operatieve; Behandeling, operatieve; Interventie, chirurgische; Operatieve chirurgie; Chirurgie operatieve; Behandeling operatieve; Interventie chirurgische; chirurgische verrichting; operatie NAO	0.694	1
Record	Structured	0.65	0.7	Measurement	Diabetische retinopathie Re-oog (2006)	Condition	C4728219	Niet-proliferatieve retinopathie; Niet proliferatieve retinopathie	0.6904	0
Record	Structured	0.65	0.7	Condition	Ulcera rechtervoet	Condition	C0023223	ulcus van onderste extremiteit; Ulcus, been-; Beenulcus; Ulcus been ; onderste extremiteit; ulcus; ulcus; onderste extremiteit; onderste extremiteit ulcus; ulcus onderste extremiteit; ulcera van de onderste ledematen; beenzweer	0.6897	1
Record	Structured	0.65	0.7	Condition	Vaginitis/vulvitis nao	Metadata	C1391848	vaginitis; candida; candidiasis; vaginitis; vaginitis candida; candidiasis vaginitis	0.6886	1
Record	Structured	0.65	0.7	Device	DEPEND VERBAND EXTRA	Drug	C0719754	Depen	0.6886	1
Record	Structured	0.65	0.7	Observation	Hoofdbehandelaar astma: huisarts	Observation	C0583372	onder behandeling van longarts; onder behandeling van pulmonoloog	0.6879	0
Record	Structured	0.65	0.7	Condition	Acute rinosinusitis	Condition	C2607914	rhinitis allergica; allergische rinitis; allergische neusklachten; Hooikoorts/allergische rinitis; Hooikoorts allergische rinitis; Allergische rinitis, niet gespecificeerd; Allergische rinitis niet gespecificeerd; allergisch; rinitis; rinitis; allergisch; allergisch rinitis; rinitis allergisch; rhinitis allergisch; Allergische rinosinusitis; allergische rhinitis NAO; allergische rhinitis, oorzaak…	0.6862	1
Record	Structured	0.65	0.7	Drug	OMEPRAZOL CAPSULE MSR 20MG	Drug	C0978679	Mirtazapine 15 mg oral tablet; Product containing mirtazapine 15 mg/1 each oral tablet (clinical drug); Product containing mirtazapine 15 mg/1 each oral tablet; Product containing only mirtazapine 15 mg/1 each oral tablet (clinical drug); Product containing only mirtazapine 15 mg/1 each oral tablet; Product containing precisely mirtazapine 15 milligram/1 each conventional release oral tablet (cli…	0.6861	0
Record	Structured	0.65	0.7	Drug	RIZATRIPTAN TEVA ORODISP TABLET 10MG	Drug	C0988260	olanzapine 10 MG	0.6854	0
Record	Structured	0.65	0.7	Condition	Symptomen/klachten tanden/tandvlees	Condition	C3532522	pijn aan palatum; pijn aan gehemelte; pijn aan verhemelte	0.6833	1
Record	Structured	0.65	0.7	Drug	GLYCOPYRRONIUM/FORMOTEROL AER 7,2/5UG/DO 120DO INH	Drug	C4238165	Product containing formoterol and glycopyrronium bromide (medicinal product); Formoterol and glycopyrrolate product; Formoterol and glycopyrronium bromide product; Product containing formoterol and glycopyrronium bromide; Product containing formoterol and glycopyrronium bromide medicinal product ; formoterol / glycopyrronium; formoterol glycopyrronium	0.6824	1
Record	Structured	0.65	0.7	Device	EVERCARE ABSORBEREND VERBAND 10X10CM	Device	C1289828	drukverband; compressieverband	0.6811	1
Record	Structured	0.65	0.7	Procedure	Injectie	Procedure	C0021896	intrathecale injectie; injectie binnen hersen- en/of ruggenmergvliezen; injectie binnen hersen en of ruggenmergvliezen; Injecties, intrathecale; Injecties intrathecale	0.68	1
Record	Structured	0.65	0.7	Observation	FEV1 (prÃ©-BD) in Z-score: -0.870	Measurement	C0849974	FEV 1	0.6711	1
Record	Structured	0.65	0.7	Drug	LEVOTHYROXINE TAB 50MCG 1142668	Drug	C0040165	levothyroxine; thyroxine; tetrajodothyronine	0.6709	1
Record	Structured	0.65	0.7	Drug	VALSARTAN VIATRIS TABLET FILMOMHULD 80MG	Drug	C1962523	Amlodipine + valsartan; Product containing amlodipine and valsartan (medicinal product); Amlodipine- and valsartan-containing product; Product containing amlodipine and valsartan; Amlodipine and valsartan product; Amlodipine + valsartan (product); Amlodipine valsartan; Product containing amlodipine and valsartan medicinal product ; Amlodipine and valsartan containing product; Amlodipine valsartan…	0.6676	1
Record	Structured	0.65	0.7	Measurement	Bilirubine urine (stick)	Measurement	C1533688	Urine screening NOS (procedure); Urine screening; Urine screen; Urine: [screening] or [screen]; Urine: [screening] or [screen] (procedure); Urine screening NOS procedure ; Urine screening or screen ; Urine screening or screen procedure ; Urine screening (procedure); Urine screening procedure	0.6667	1
Record	Structured	0.65	0.7	Measurement	Testosteron, nmol/l	Measurement	C0919646	bepalen van androgeen; bepalen van androgeen hormoon; androgenen; androgenen NAO	0.6624	1
Record	Structured	0.65	0.7	Device	IRRIGATIO NACL 9MG/ML	Drug	C0445115	natriumchloride	0.6616	1
Record	Structured	0.65	0.7	Procedure	Oogboring	Condition	C0015411	Manifestatie, oog-; Oogmanifestatie; Manifestatie oog	0.6613	0
Record	Structured	0.65	0.7	Device	MEDIPLAST DANALAST FIXATION BANDAGE 4MX 6CM	Device	C3164124	schuimverband; foamverband	0.6607	1
Record	Structured	0.65	0.7	Device	CONDOLEANCE	Observation	C0700127	zindelijk	0.6606	0
Record	Structured	0.65	0.7	Condition	Angstig/nerveus/gespannen gevoel	Observation	C0085631	onrust; agitatie; geagiteerd; opwinding abnormaal	0.6596	1
Record	Structured	0.65	0.7	Observation	Reacties allergen.+aspec.prikkels(anamn)	Condition	C0011616	contacteczeem; contactdermatitis; Sensitiviteit, contact-; Dermatitis venenata; Eczeem, contact-; Sensitiviteit contact ; Eczeem contact ; Niet gespecificeerd contacteczeem; Niet gespecificeerd contacteczeem, oorzaak niet gespecificeerd; Niet gespecificeerd contacteczeem oorzaak niet gespecificeerd; contact; dermatitis; contact; eczeem; dermatitis; contact; eczeem; contact; contact dermatitis; co…	0.6571	0
Record	Structured	0.65	0.7	Procedure	Histologie/exfoliatieve cytologie	Observation	C0030664	Pathology (qualifier value); Pathology (specialty) (qualifier value); Pathology qualifier value ; Pathology specialty qualifier value ; Pathology; Pathologie	0.6563	1
Record	Structured	0.65	0.7	Observation	Familiaire hypercholesterolemie in fam.: ja	Condition	C0242339	dyslipidemie	0.6561	1
Record	Structured	0.65	0.7	Measurement	Glucose (dagcurve) voor de lunch, drgb.m, mmol/l	Measurement	C0428568	bepalen van nuchter glucose in bloed; bepalen van nuchter bloedglucose; nuchter bloed glucose	0.6554	1
Record	Structured	0.6	0.65	Procedure	Materiaalkosten atraumatisch hechtmateriaal, waaronder lijmen	Procedure	C0185014	ligeren; banding; bandligatie; afbinden	0.6462	1
Record	Structured	0.6	0.65	Device	VICHY LIFTACTIV OOG	Procedure	C0455243	instillatie van oogdruppels; oogdruppelen	0.646	1
Record	Structured	0.6	0.65	Observation	Opmerking/beoordeling serologie: Zie-Opm ("Geen aanwijzing voor infectie met HIV v	Measurement	C1168469	VDRL negatief	0.6453	1
Record	Structured	0.6	0.65	Condition	Andere ziekte(n) zenuwstelsel	Condition	C0018378	Guillain-BarrÃ©-syndroom; Guillain-barree-syndroom; syndroom van Guillain-BarrÃ©; syndroom van Guillain-barree; Guillain BarrÃ© syndroom; Guillain barree syndroom; syndroom van Guillain BarrÃ©; syndroom van Guillain barree; acute idiopathische polyradiculoneuropathie; acute idiopatische polyradiculoneuropathie; GBS; Acute auto-immuunneuropathie; Acute inflammatoire polyneuropathie; Polyradiculone…	0.6452	1
Record	Structured	0.6	0.65	Condition	Ander letsel oor	Observation	C0015331	[V]Exposure to noise; [V]Exposure to noise (context-dependent category); [V]Exposure to noise (situation); V Exposure to noise; V Exposure to noise context dependent category ; V Exposure to noise situation ; blootstelling; lawaai; lawaai; blootstelling; lawaai; blootstelling aan; blootstelling lawaai; lawaai blootstelling; lawaai blootstelling aan	0.6445	0
Record	Structured	0.6	0.65	Device	AFHANDELING INTERACTIE	Metadata	C3645621	aanvullende relatie; additionele relatie	0.6412	1
Record	Structured	0.6	0.65	Procedure	Andere preventieve verrichting	Procedure	C1279755	beschermende verrichting; beschermende maatregel	0.6397	1
Record	Structured	0.6	0.65	Observation	Hulp nodig bij dagelijks functioneren: nee	Observation	C3872897	zorgt voor zichzelf	0.6391	1
Record	Structured	0.6	0.65	Condition	Hypertrofie/chronische infectie tonsillen/adenoÃ¯d	Spec Anatomic Site	C0040421	structuur van tonsilla palatina; structuur van keelamandel; gehemeltetonsil; gehemelteamandel; keelamandel; tonsilla	0.6373	0
Record	Structured	0.6	0.65	Condition	Verschijnselen hypoglycaemie	Condition	C0014130	aandoening van endocriene gonade; endocriene aandoening; aandoening van endocriene geslachtsklier; hormonale stoornis; Aandoening endocriene systeem; Aandoening, endocriene; Endocriene aandoeningen; Aandoening endocrienestelsel; Aandoening hormoonstelsel; Aandoening endocriene; Endocriene aandoening, niet gespecificeerd; Endocriene aandoening niet gespecificeerd; aandoening; endocriene klieren; a…	0.6368	1
Record	Structured	0.6	0.65	Measurement	Prolactine, mU/l	Unit	C0475211	Liter; litre; L; L (qualifier value); Liter (qualifier value); L qualifier value ; Liter qualifier value	0.6338	0
Record	Structured	0.6	0.65	Measurement	Glucose (dagcurve)voor het diner, drgb.m, mmol/l	Measurement	C0017741	glucosetolerantietest; Test, glucosetolerantie-; Test glucosetolerantie ; GTT	0.6335	1
Record	Structured	0.6	0.65	Procedure	Materiaalkosten atraumatisch hechtmateriaal, waaronder lijmen	Device	C0175721	klem	0.6333	1
Record	Structured	0.6	0.65	Drug	ESTRADIOL DRAGEE 1MG	Drug	C0591902	Oestrogel	0.6316	0
Record	Structured	0.6	0.65	Measurement	International normalised ratio (PT-INR)	Unit	C1637833	Percentage index; % index; Percentage index (qualifier value); Percent index; % index (qualifier value); index; Percentage index qualifier value ; index qualifier value	0.631	0
Record	Structured	0.6	0.65	Drug	ESCITALOPRAM AUROBINDO TABLET FILMOMHULD 15MG	Drug	C1124257	amitriptyline 10 MG; amitryptiline 10 MG	0.6301	0
Record	Structured	0.6	0.65	Measurement	Lipase, U/l	Drug	C0023823	Low density lipoprotein; Beta lipoprotein; Beta-lipoprotein; LDL - Low density lipoprotein; LDL; Low density lipoprotein (substance); LDL Low density lipoprotein; Low density lipoprotein substance	0.6292	1
Record	Structured	0.6	0.65	Drug	METHYLFENIDAAT HCL MYLAN TABLET 10MG	Drug	C0978679	Mirtazapine 15 mg oral tablet; Product containing mirtazapine 15 mg/1 each oral tablet (clinical drug); Product containing mirtazapine 15 mg/1 each oral tablet; Product containing only mirtazapine 15 mg/1 each oral tablet (clinical drug); Product containing only mirtazapine 15 mg/1 each oral tablet; Product containing precisely mirtazapine 15 milligram/1 each conventional release oral tablet (cli…	0.6289	0
Record	Structured	0.6	0.65	Observation	Termijn vervolgconsult (DM2): half jaar	Meas Value	C1277206	volgende revisie	0.628	1
Record	Structured	0.6	0.65	Drug	PENTOBARBITALUM NATRICUM	Drug	C0030883	pentobarbital	0.6245	1
Record	Structured	0.6	0.65	Device	BINNEN WOONPLAATS BEZORGEN	Metadata	S110071000146100	doperwt; tuinerwt; groene erwt	0.6223	0
Record	Structured	0.6	0.65	Observation	Dysmorfe erytrocyten in urinesediment: 10%	Observation	C0018965	aandoening gekenmerkt door hematurie; hematurie; bloedplassen; Niet gespecificeerde hematurie; bloed; urine; bloed urine	0.6187	1
Record	Structured	0.6	0.65	Procedure	Uitstrijkje	Measurement	C0085672	microbiologisch onderzoek; microbiologietest	0.615	0
Record	Structured	0.6	0.65	Drug	FLIXOTIDE AER CFKVR 125MCG/DO SPBS 120 DO + INHAL	Drug	C1827410	Product containing fenoterol and ipratropium (medicinal product); Fenoterol- and ipratropium-containing product; Product containing fenoterol and ipratropium; Fenoterol and ipratropium product; Fenoterol+ipratropium (product); Fenoterol+ipratropium; Fenoterol + Ipratropium; Fenoterol and ipratropium; Product containing fenoterol and ipratropium medicinal product ; Fenoterol and ipratropium contai…	0.6146	0
Record	Structured	0.6	0.65	Device	CRANBERRY ARKOPHARMA CAPSULE	Unit	C0006935	Caps; Drug capsule; Capsule (basic dose form); Drug capsule (product); Drug capsule (substance); Capsule (product); Capsule dose form; Capsule dose form (product); Capsule dose form (qualifier value); Capsule basic dose form ; Drug capsule product ; Drug capsule substance ; Capsule product ; Capsule dose form product ; Capsule dose form qualifier value ; Capsules	0.6125	0
Record	Structured	0.6	0.65	Condition	Berg	Condition	C1112258	rijangst	0.6109	0
Record	Structured	0.6	0.65	Device	WELLION CALLA CLASSIC BLOEDGLUCOSEMETER SILVER	Device	C0472226	bloedglucosemeter; glucosemeter	0.6087	1
Record	Structured	0.6	0.65	Measurement	Gewicht patiÃ«nt, kg	Unit	C1300563	Gram/kilogram (qualifier value); Milligram/gram (qualifier value); g/kg; g/kg (qualifier value); mg/g; mg/g (qualifier value); mcg/mg; ug/mg; Microgram/milligram; Microgram per milligram; Microgram/milligram (qualifier value); Milligram/gram; Gram/kilogram; Gram kilogram qualifier value ; Milligram gram qualifier value ; g kg; g kg qualifier value ; mg g; mg g qualifier value ; mcg mg; ug mg; Mic…	0.6077	0
Record	Structured	0.6	0.65	Procedure	Chirurgie	Observation	C0587503	afdeling chirurgie; afdeling heelkunde	0.6037	1
Record	Structured	0.6	0.65	Observation	Deelname ketenzorgprogramma diabetes: ja	Measurement	C0595877	Blood glucose raised NOS; Blood glucose raised NOS (finding); Blood glucose raised NOS finding ; bloed glucose verhoogd; bloedsuiker verhoogd; glucose bloed verhoogd; suiker bloed verhoogd; suiker bloedspiegel verhoogd	0.6032	0
Record	Structured	0.55	0.6	Measurement	Geschatte gemiddelde glucose (GGG, eAG), nmol/l	Unit	C1300565	Grams per cubic centimeter; Grams per cubic centimetre; g/cm3; Kilogram/liter (qualifier value); gram/cubic centimeter; gram/cubic centimetre; g/cm3 (qualifier value); g/mL; g/mL (qualifier value); kg/l; kg/l (qualifier value); Gram/milliliter; Gram/millilitre; Gram/milliliter (qualifier value); Grams per cubic centimeter (qualifier value); Kilogram/liter; Kilogram/litre; g cm3; Kilogram liter qu…	0.5989	0
Record	Structured	0.55	0.6	Procedure	Niet declareren	Meas Value	C0332240	van onbekende origine; idiopathisch; cryptogeen; van onbekende oorsprong	0.5976	0
Record	Structured	0.55	0.6	Drug	DORMICUM TABLET 15MG	Drug	C1123382	metoclopramide 10 MG	0.5929	0
Record	Structured	0.55	0.6	Device	ROLSTOEL	Observation	C0005377	Fietsen	0.5928	0
Record	Structured	0.55	0.6	Device	GENEESMIDDEL PASPOORT	Drug	C4535015	Ozempic	0.5927	0
Record	Structured	0.55	0.6	Condition	Andere symptomen/klachten luchtwegen	Observation	C5441521	klacht	0.5869	1
Record	Structured	0.55	0.6	Device	SNELVERBAND HEKA GEROLD MODEL NW ST NR2 8X10CM	Device	C1289828	drukverband; compressieverband	0.5854	1
Record	Structured	0.55	0.6	Drug	LIVSANE PARACETAMOL ZETPIL 1000MG	Drug	C1123334	flecainide 100 MG	0.5845	0
Record	Structured	0.55	0.6	Condition	Pijn testis/scrotum	Spec Anatomic Site	C1280740	gehele scrotum; balzak	0.5805	0
Record	Structured	0.55	0.6	Device	DRAAGTAS BENU PLASTIC	Observation	C0330772	Medicago minima; Burr medic; Medicago minima (organism); Medicago minima organism	0.5788	0
Record	Structured	0.55	0.6	Observation	Klachten, vragen patiÃ«nt (CVRM): geen	Observation	C0700127	zindelijk	0.5779	0
Record	Structured	0.55	0.6	Condition	Angst voor andere ziekte bloed/lymfestelsel	Observation	C0424161	angst om naar buiten te gaan	0.5765	0
Record	Structured	0.55	0.6	Observation	Flitsen in de ogen	Condition	C0085635	fotopsie; fotoom; flitsen; lichtflitsen	0.5759	1
Record	Structured	0.55	0.6	Drug	FOSTER AEROSOL 200/6MCG/DOSIS SPUITBUS 180DO	Observation	C0001712	Aerosol, NOS; Aerosol; Volatile solvent aerosol propellant; Aerosol (substance); Aerosol NOS; Aerosol substance	0.5757	1
Record	Structured	0.55	0.6	Condition	Verschijnselen hyperglycaemie	Observation	C0497406	overgewicht	0.5746	0
Record	Structured	0.55	0.6	Condition	Hirsutisme	Condition	C0037268	Afwijking, huid-; Afwijkingen, huid-; Huidafwijking; Huidafwijkingen; Afwijking huid ; Afwijkingen huid ; Congenitale misvorming van huid, niet gespecificeerd; Congenitale misvorming van huid niet gespecificeerd; anomalie; huid; huid; anomalie; huid; misvorming; misvorming; huid; anomalie huid; huid anomalie; huid misvorming; misvorming huid; huidmisvorming; congenitale huidaandoening	0.5715	0
Record	Structured	0.55	0.6	Observation	Advies voeding (DM2) gegeven: ja	Procedure	C0301571	vloeibaar dieet; vloeibare voeding; vloeibaar voedingspatroon; vloeistoffendieet	0.5711	0
Record	Structured	0.55	0.6	Device	CUTIMED CUTICELL 7,5X7,5CM	Device	C3164124	schuimverband; foamverband	0.5665	1
Record	Structured	0.55	0.6	Procedure	Rontgen	Drug	C3858030	Akynzeo	0.5661	0
Record	Structured	0.55	0.6	Drug	RIZATRIPTAN TABLET 10MG	Drug	C0360105	selectieve serotonineheropnameremmer; serotonineheropnameremmende stof; stof met serotonineheropnameremmend werkingsmechanisme; SSRI; serotonineagonist	0.5623	1
Record	Structured	0.55	0.6	Procedure	Rontgen	Observation	C0015731	veer; Veren	0.5602	0
Record	Structured	0.55	0.6	Measurement	Herpes simplex v type 1 DNA mond (PCR)	Observation	C0014644	humaan herpesvirus 4; HHV-4; EBV; Epstein-Barr-virus; HHV 4; Epstein Barr virus; Epstein-Barr virus; Virus 4, humaan herpes-; Burkitt's lymfoomvirus; EB-virus; Burkitt-herpesvirus; Burkitt-lymphomavirus; Herpesvirus-4, humaan; Mononucleosis-infectiosavirus; Ziekte-van-Pfeiffer-virus; Virus 4 humaan herpes ; EB virus; Burkitt herpesvirus; Burkitt lymphomavirus; Herpesvirus 4 humaan; Mononucleosis …	0.5586	1
Record	Structured	0.55	0.6	Observation	Termijn vervolgconsult (astma/COPD): 3 dagen	Metadata	C0260832	[V]Follow-up examination; [V]Follow-up examination (context-dependent category); [V]Follow-up examination (situation); V Follow up examination; V Follow up examination context dependent category ; V Follow up examination situation ; vervolg; onderzoek; onderzoek; vervolg; vervolg onderzoek; onderzoek vervolg	0.5574	1
Record	Structured	0.55	0.6	Procedure	Diagnostiek met behulp van Doppler	Observation	C0042591	Vessel; Vessel (attribute); Vessel attribute	0.5559	0
Record	Structured	0.55	0.6	Observation	Hypersegmentatie: 1+	Observation	C0332572	kleur afwijkend; kleur abnormaal; verkleuring	0.5548	1
Record	Structured	0.55	0.6	Measurement	Albumine/creatinine ratio urine 24u, mg/mmol	Condition	C0001925	albuminurie; proteÃ¯nurie; eiwit in urine	0.5535	1
Record	Structured	0.55	0.6	Measurement	Pulsaties a. tibialis post. linkervoet	Observation	C0278131	voetzoolreflex; VZR	0.5531	0
Record	Structured	0.55	0.6	Measurement	As. mengsel voedsel fx5	Observation	C1138842	maÃ¯s; Turks koren	0.5515	1
Record	Structured	0.55	0.6	Procedure	Chirurgie	Observation	C0013804	galvanocaustiek; elektrocauterisatie met gelijkstroom; elektrocaustiek; thermocoagulatie; destructie met diathermie; elektrocoagulatie; elektrocauterisatie; thermische coagulatie; galvanocauterisatie; destructie met diathermieapparaat; chirurgische diathermie; diathermocoagulatie; Diathermie, chirurgische; Fulguratie, endocavitaire; Diathermie chirurgische; Fulguratie endocavitaire	0.5504	0
Record	Structured	0.55	0.6	Drug	TIOTROPIUM INHALATIECAPSULE 18UG (=12UG)NEUMOHALER	Drug	C0039542	terbutaline	0.5502	0
Record	Structured	0.5	0.55	Measurement	Pulsaties a. dorsalis pedis rechtervoet	Condition	C0574060	perifere pulsatie niet palpabel; perifere pulsaties niet palpabel; perifere pols niet palpabel	0.549	1
Record	Structured	0.5	0.55	Measurement	FEV1/FVC ratio prÃ©-BD, %	Observation	C0560268	Volume/volume ratio; Volume/volume ratio (qualifier value); v/v; Volume fraction (property) (qualifier value); v/v (qualifier value); VFR; Volume fraction (property); Volume volume ratio; Volume volume ratio qualifier value ; v v; Volume fraction property qualifier value ; v v qualifier value ; Volume fraction property ; Volume fraction	0.5484	0
Record	Structured	0.5	0.55	Condition	Spraak-/fonatiestoornis	Observation	C0042939	Stem	0.5472	0
Record	Structured	0.5	0.55	Procedure	Medicatie/recept/injectie	Observation	C0027552	nodig; benodigd; vereist	0.5461	0
Record	Structured	0.5	0.55	Procedure	MRSA-screening	Measurement	C0430404	Urine culture; Urine for culture; Urine for culture (context-dependent category); Microbial urine culture; Urine culture (procedure); Urine for culture (situation); Urine for culture context dependent category ; Urine culture procedure ; Urine for culture situation ; urinekweek	0.5458	0
Record	Structured	0.5	0.55	Procedure	Administratieve verrichting	Metadata	S62591000146104	correspondentie	0.5432	0
Record	Structured	0.5	0.55	Observation	Reden geen ketenzorg (GGZ): no show	Observation	C0205544	afgezegd; afgelast; geannuleerd	0.5383	1
Record	Structured	0.5	0.55	Drug	INSPRA TABLET 25MG	Drug	C0985489	diazepam 10 MG	0.5306	0
Record	Structured	0.5	0.55	Observation	(micro)albuminurie (comorbiditeit): nee	Condition	C0268570	milde 'maple-syrup urine disease'; milde 'maple syrup urine disease'; milde MSUD; milde esdoornstroopziekte	0.5295	0
Record	Structured	0.5	0.55	Condition	Multiple zwellingen/papels/knobbels huid/subcutis	Condition	C0702166	acne; Acne, niet gespecificeerd; Acne niet gespecificeerd; acne NAO	0.5283	1
Record	Structured	0.5	0.55	Device	WELLION PRO PRIKPEN	Drug	C0072074	Profilin (substance); Profilin substance ; Profilin	0.5282	0
Record	Structured	0.5	0.55	Measurement	As. mengsel graspollen gx3	Observation	C1260951	Allium schoenoprasum (organism); Allium schoenoprasum organism ; Allium schoenoprasum; Chives	0.5244	1
Record	Structured	0.5	0.55	Device	VASELINECETOMACROGOLCREME ACE	Drug	C3864947	Gardasil 9	0.5229	1
Record	Structured	0.5	0.55	Observation	LDL-cholesterol streefwaarde	Measurement	C0549634	afwijkende lipiden; abnormale lipiden; lipiden abnormaal; lipiden NAO abnormaal	0.5211	1
Record	Structured	0.5	0.55	Drug	COTRIMOXAZOL TABLET 960MG	Drug	C1127563	citalopram 10 MG; escitalopram 10 MG	0.5197	0
Record	Structured	0.5	0.55	Procedure	Immunisatie/preventieve medicatie	Procedure	C0199823	vaccinatie tegen gele koorts; gelekoortsvaccinatie; gele-koortsimmunisatie; immunisatie tegen gele koorts; gele koortsimmunisatie	0.5192	1
Record	Structured	0.5	0.55	Device	KOORTSTHERMOMETER MAINIT DIGITAAL FLEXIBLE PUNT	Device	C0182913	recorder; registreerapparaat	0.5184	1
Record	Structured	0.5	0.55	Condition	Coeliakie	Observation	C2362561	gluten	0.5183	0
Record	Structured	0.5	0.55	Device	SHARPSAFE NAALDENCONTAINER 1L	Drug	C0728774	Vaseline	0.5168	0
Record	Structured	0.5	0.55	Drug	DAKTACORT HYDROFOBE ZALF	Drug	C0723765	Tobradex	0.5137	0
Record	Structured	0.5	0.55	Observation	Nitriet urine POC-test: POSITIEF	Specimen	C1610733	urine	0.5105	0
Record	Structured	0.5	0.55	Measurement	Oestradiol	Drug	C0591582	Gyno-Daktarin; Gyno Daktarin	0.5094	0
Record	Structured	0.5	0.55	Observation	Aanv. geg. bij hart- en vaatziekten in familie: vader hartinfarct	Observation	C0007189	cardiologie; Hart- en vaatziekten; Hart en vaatziekten	0.508	1
Record	Structured	0.5	0.55	Procedure	Cognitieve functietest (MMSE)	Observation	C0034394	Questionnaire; Questionnaires; Vragenlijsten	0.5048	0
Record	Structured	0.5	0.55	Device	HEKAPOR NW HECHTPLEISTER 5MX1,25CM RING	Device	C0440267	lintgaas	0.504	1
Record	Structured	0.5	0.55	Measurement	Pulsaties a. dorsalis pedis linkervoet	Condition	C0564822	pijn in linker been	0.5036	0
Record	Structured	0.5	0.55	Condition	Enterobiasis	Condition	C0017178	gastro-intestinale aandoening; aandoening van spijsverteringskanaal; aandoening van maag-darmkanaal; aandoening van tractus digestivus; aandoening van tractus gastrointestinalis; gastro intestinale aandoening; aandoening van maag darmkanaal; Ziekte, maag-darm-; Maag-darmziekte; Ziekte maag darm ; Maag darmziekte; aandoening; gastro-intestinaal; aandoening; maagdarmkanaal; gastro-intestinaal; stoo…	0.503	1
Record	Structured	0.5	0.55	Drug	BUSCOPAN ZETPIL 10MG VOOR VOLWASSENEN	Drug	C0988299	oxazepam 10 MG	0.5025	0
Record	Structured	0.5	0.55	Condition	Dermatofibroom	Condition	C0022602	keratosis actinica; cheilitis actinica; actinische keratose; aktinische keratose; keratosis solaris; keratosis senilis; actinisch; keratose; hyperkeratose; seniel; keratoom; seniel; keratose; actinisch; keratose; seniel; keratose; zonnestraling; seniel; hyperkeratose; seniel; keratoom; seniel; keratose; zonnestraling; keratose; actinisch keratose; hyperkeratose seniel; keratoom seniel; keratose a…	0.5013	1
Record	Structured	0.5	0.55	Drug	TETRACYCLINE HCL CREME 3% FNA MR	Drug	C0041044	Trimethoprim-sulfamethoxazole; Sulfamethoxazole-trimethoprim; Sulfamethoxazole + trimethoprim; Sulfamethoxazole and trimethoprim; Sulphamethoxazole-trimethoprim; Trimethoprim-sulphamethoxazole; Sulphamethoxazole + trimethoprim; Co-trimoxazole [generic]; Co-trimoxazole [proprietary]; Co-trimazole; SMX-TMP; Sulfamethoxazole and trimethoprim (substance); Sulfamethoxazole + trimethoprim (substance); …	0.5013	0
Record	Structured	0.45	0.5	Drug	DAKTACORT CREME	Observation	C0587461	afdeling dermatologie	0.4969	0
Record	Structured	0.45	0.5	Observation	Hulp nodig bij administratieve processen: ja	Meas Value	C1269765	heeft hulp nodig bij; met hulp; met ondersteuning	0.4876	1
Record	Structured	0.45	0.5	Drug	MIZOLLEN TABLET MGA 10MG	Drug	C0025598	metformine; metFORMIN	0.4871	0
Record	Structured	0.45	0.5	Observation	Sperma-onderzoek:aantal dagen onthouding: ANDERS	Observation	C0015895	Fertility, NOS; Ability to conceive; Ability to conceive (observable entity); Fertility, function (observable entity); Fertility, function; Fertility (function); Fertility NOS; Ability to conceive observable entity ; Fertility function observable entity ; Fertility function; Fertility function ; Fertility; Fertiliteit; Vruchtbaarheid	0.487	0
Record	Structured	0.45	0.5	Drug	OMEPRAZOL CAPSULE MSR 10MG	Drug	C1123176	enalapril 10 MG	0.4849	0
Record	Structured	0.45	0.5	Device	MPL KATHETER RECTAAL STERIEL 40CM CH28	Device	C0085590	katheter	0.4842	1
Record	Structured	0.45	0.5	Procedure	Materiaalkosten dipslides (urineweginfecties)	Device	C3880905	toiletbeugel	0.4828	0
Record	Structured	0.45	0.5	Condition	Fractuur humerus	Device	C0182479	schoudergewrichtsprothese; gewrichtsprothese van schouder; prothese van glenohumeraal gewricht; schouderprothese; prothese van schoudergewricht; kunstschouder; nieuwe schouder	0.4824	0
Record	Structured	0.45	0.5	Device	NAALDENCONTAINER 1,5LTR PL 305624	Drug	C0032483	macrogol; polyethyleenglycol; PEG; polyethylene oxide; polyethylene glycols	0.4801	0
Record	Structured	0.45	0.5	Procedure	Chirurgie	Procedure	C0039991	thoracotomie; incisie van thoraxwand; incisie van borstwand	0.48	0
Record	Structured	0.45	0.5	Measurement	Creatinine urine, mmol/l	Unit	C0456680	mm/h; millimeter/hour; millimetre/hour; Millimeter/hour (qualifier value); mm/h (qualifier value); mm h; millimeter hour; millimetre hour; Millimeter hour qualifier value ; mm h qualifier value	0.4773	0
Record	Structured	0.45	0.5	Device	JELONET PARAFFINE VETGAASKOMPRES 5X 5CM	Condition	C0042584	Vesicular exanthema of swine; Vesicular exanthema of swine (disorder); VES; Vesicular exanthema of swine disorder ; Exantheem, vesiculair varkens-; Varkensexantheem, vesiculair; Vesiculair varkensexantheem; Exantheem vesiculair varkens ; Varkensexantheem vesiculair	0.4748	0
Record	Structured	0.45	0.5	Condition	Otitis media acuta	Condition	C0037199	sinusitis; bijholteontsteking; Acute/chronische rinosinusitis; Acute chronische rinosinusitis; geÃ¯nfecteerd; sinus; infectie; bijholte; neusbijholte; infectie; neusbijholte; ontsteking; neusbijholte; onsteking; ontsteking; neusbijholte; onsteking; neusbijholte; ontsteking; sinus; onsteking; sinus; sinus; geÃ¯nfecteerd; sinus; ontsteking; sinus; onsteking; geÃ¯nfecteerd sinus; infectie bijholte; …	0.4737	0
Record	Structured	0.45	0.5	Drug	CRESTOR TABLET FILMOMHULD 10MG	Drug	C0988140	Nifedipine 10mg; Nifedipine 10mg (product); Nifedipine 10mg product ; nifedipine 10 MG	0.4712	0
Record	Structured	0.45	0.5	Procedure	Bloedonderzoek	Procedure	C1261322	evaluatie; beoordeling; klinische evaluatie; Onderzoeken; onderzoek NAO; Inv	0.4708	0
Record	Structured	0.45	0.5	Observation	Fibrinogeen	Meas Value	C0444939	Fons (qualifier value); Fons qualifier value ; Fons	0.4704	0
Record	Structured	0.45	0.5	Observation	Opmerking/beoordeling Hepatitis B diagn.	Measurement	C0429890	totaal bloedvolume; TBV	0.47	0
Record	Structured	0.45	0.5	Measurement	Uricult (dipslide)	Drug	C0301178	Dilan; Dilan (substance); Dilan substance	0.4693	0
Record	Structured	0.45	0.5	Drug	LEVETIRACETAM SANDOZ TABLET FILMOMHULD 250MG	Drug	C1306387	gliclazide 30 MG	0.4689	0
Record	Structured	0.45	0.5	Device	OROCLEAN OORDRUPPELS	Drug	C0544341	Drug lotion, NOS; Drug lotion; Lotion (basic dose form); Drug lotion (product); Drug lotion (substance); Drug lotion (qualifier value); Drug lotion NOS; Lotion basic dose form ; Drug lotion product ; Drug lotion substance ; Drug lotion qualifier value ; Lotion	0.4662	1
Record	Structured	0.45	0.5	Measurement	Hoogste diast. bloeddruk (24-u meting), mmHg	Measurement	C0232108	arteriÃ«le polsdruk; arteriÃ«le 'pulse pressure'; polsdruk	0.4657	1
Record	Structured	0.45	0.5	Condition	Angst voor kanker geslachtsorganen vrouw	Condition	C0153567	maligne neoplasma van uterus; baarmoederkanker; kanker in baarmoeder; Uteruskanker; Tumor van de uterus; Maligne neoplasma van uterus, deel niet gespecificeerd; Maligne neoplasma van uterus deel niet gespecificeerd; baarmoederkanker NAO; maligne neoplasma van de uterus, deel niet-gespecificeerd; maligne neoplasma van de uterus deel niet gespecificeerd	0.4646	1
Record	Structured	0.45	0.5	Condition	Varices benen [ex. S97]	Condition	C0857130	jeukende benen	0.4628	0
Record	Structured	0.45	0.5	Measurement	Leukocyten, 10E9/l	Spec Anatomic Site	C0020962	structuur van immuunsysteem; afweersysteem; immuunsysteem; Systeem, immuun-; Systeem immuun	0.4598	0
Record	Structured	0.45	0.5	Procedure	Cognitieve functietest (MMSE)	Observation	C0033909	Psychology (qualifier value); Psychology qualifier value ; Psychology; Psychologie	0.4597	1
Record	Structured	0.45	0.5	Condition	Ander benigne neoplasma geslachtsorganen vrouw	Metadata	C0743344	oor; cyste; cyste; oor; oor cyste; cyste oor	0.4595	1
Record	Structured	0.45	0.5	Device	LRP CICAPLAST HANDCREME	Drug	C0733447	Loprox	0.4595	0
Record	Structured	0.45	0.5	Measurement	Erytrocyten, 10E12/l	Observation	C0303221	60 Iron; ^60^Iron; 60-Fe; Iron-60 (substance); 60 Iron (substance); ^60^Iron (substance); <sup>60</sup>Iron (substance); <sup>60</sup>Iron; 60 Iron; 60 Fe; Iron 60 substance ; 60 Iron substance ; 60 Iron substance ; sup 60 sup Iron substance ; sup 60 sup Iron; Iron-60; Iron 60	0.4573	0
Record	Structured	0.45	0.5	Observation	Bloeddruk controle	Observation	C0242485	meting; bepalen; meten; bepaling	0.4567	0
Record	Structured	0.45	0.5	Procedure	Immunisatie/preventieve medicatie	Observation	C4707055	Infuse; Infuse (administration method); Infuse administration method	0.452	0
Record	Structured	0.4	0.45	Procedure	Cognitieve functietest (MMSE)	Observation	C0449820	Scores; Score (attribute); Scores (qualifier value); Score attribute ; Scores qualifier value ; Score	0.4461	0
Record	Structured	0.4	0.45	Measurement	M.C.V., fl	Condition	C0024266	lymfocytair choriomeningitisvirus encefalomyelitis; lymfocytaire meningitis; infectie door lymphocytic choriomeningitis virus; lymfocytaire meningo-encefalitis; lymfocytaire meningo-encephalitis; lymfocytaire choriomeningitis; lymfocytaire meningo encefalitis; lymfocytaire meningo encephalitis; LCMV-encefalomyelitis; infectie door lymphocytic choriomeningitis mammarenavirus; lymfocytair choriomen…	0.446	0
Record	Structured	0.4	0.45	Observation	Hart-/vaatziekte in naaste familie <65jr: ja	Condition	C1956414	asthma cardiale; cardiaal astma; Acute decompensatio cordis/astma cardiale; Acute decompensatio cordis astma cardiale; astma; cardiale; cardiale; astma; astma cardiale; cardiale astma	0.446	0
Record	Structured	0.4	0.45	Procedure	Reis vaccinatie	Condition	C0016479	voedselvergiftiging; voedselintoxicatie; intoxicatie; voedsel; vergiftiging; voedsel; voedsel; intoxicatie; voedsel; vergiftiging; intoxicatie voedsel; vergiftiging voedsel; voedsel intoxicatie; voedsel vergiftiging; voedselvergiftiging NAO; voedselvergiftiging, niet-gespecificeerd; voedseltoxi-infectie; voedselvergiftiging niet gespecificeerd; voedseltoxi infectie	0.4407	0
Record	Structured	0.4	0.45	Observation	Opmerk. bijzonderheden voedingspatroon: nee	Observation	C0011167	slikken	0.4401	0
Record	Structured	0.4	0.45	Observation	Perifeer arterieel vaatlijden (comorb): ja	Condition	C0008058	perniose; perniosis; winterhanden en/of wintervoeten; perniones; winterhanden en -voeten; koudebuilen; wintertenen en winterhanden; winterhanden en of wintervoeten; winterhanden en voeten; Hand en -voet, winter-; Handen en -voeten, winter-; Winterhand en -voet; Hand en voet winter ; Handen en voeten winter ; Winterhand en voet; erytheem; pernio; koude; ongewenst gevolg, winterhanden en -voeten; o…	0.44	0
Record	Structured	0.4	0.45	Device	CURION URINEBEENZAK TRANSP 750ML +SL 60CM +TREKKR	Observation	C0558614	verblijfskatheter vervangen; CAD vervangen; catheter Ã demeure vervangen	0.4394	0
Record	Structured	0.4	0.45	Device	NAALDENCONTAINER SAM 1,8L	Drug	C0287163	SEROquel	0.4371	0
Record	Structured	0.4	0.45	Condition	Andere infectie huid/subcutis	Condition	C0085222	psoasabces; Abces, iliopsoas-; Abces, psoas-; Abces iliopsoas ; Abces psoas ; psoas; abces; psoas abces; psoas-abces	0.4325	0
Record	Structured	0.4	0.45	Drug	LAMOTRIGINE DISPERTABLET 100MG	Drug	C0024002	lorazepam	0.4309	0
Record	Structured	0.4	0.45	Condition	Andere ziekte(n) bewegingsapparaat	Condition	C2363726	pijn bij beweging	0.4298	0
Record	Structured	0.4	0.45	Procedure	Uitstrijkje	Meas Value	C0348026	diagnostische intentie; diagnostisch doel; diagnostisch; diagnostisch oogmerk	0.4292	0
Record	Structured	0.4	0.45	Drug	LOCOID HYDROFIELE CREME 0,1%	Drug	C0020268	cortisol; hydrocortison; hydrocortisone	0.4279	0
Record	Structured	0.4	0.45	Observation	As. hazelnoot f17: <0.35 KE/L	Unit	C0439245	Katal; kat; Katal (qualifier value); kat (qualifier value); Katal qualifier value ; kat qualifier value	0.4211	0
Record	Structured	0.4	0.45	Observation	(micro)albuminurie (comorbiditeit): nee	Condition	C0266307	congenitale hyperplasie van nier; hyperplastische nier; congenitale renale hyperplasie; nier; hyperplasie; hyperplasie; nier; nier hyperplasie; hyperplasie nier	0.4208	0
Record	Structured	0.4	0.45	Measurement	Vitamine D (25OH), nmol/l	Drug	C0005575	Biotin preparation; Coenzyme R; Biotin product; Biotin-containing product; Product containing biotin; Product containing biotin (medicinal product); Biotin preparation (product); Biotin preparation (substance); Biotin (substance); Vitamin B7; Biotin containing product; Product containing biotin medicinal product ; Biotin preparation product ; Biotin preparation substance ; Biotin substance ; Biot…	0.4154	0
Record	Structured	0.4	0.45	Condition	Andere ziekte(n) bewegingsapparaat	Condition	C0152244	aneurysmatische botcyste; ABC; aneurysmatische beencyste; Botcyste, aneurysmatische; Aneurysmatische botcysten; Botcysten, aneurysmatische; Cyste, bot-, aneurysmatische; Cysten, bot-, aneurysmatische; Botcyste aneurysmatische; Botcysten aneurysmatische; Cyste bot aneurysmatische; Cysten bot aneurysmatische; cyste; bot, aneurysmatisch; cyste bot aneurysmatisch	0.415	0
Record	Structured	0.4	0.45	Measurement	Gem.syst. bloeddruk (5-7 dg thuismeting), mmHg	Unit	C1301862	minute 1; minute 1 (qualifier value); min 1; Min 1 (qualifier value); minute 1 qualifier value ; Min 1 qualifier value	0.414	0
Record	Structured	0.4	0.45	Device	VASELINE PARAFFINE 110/230 ANA TUBE IN DOOS FAGRON	Observation	C0333133	mucusplug; mucusprop; slijmprop; prop; mucus; mucus; prop; prop mucus; mucus prop	0.4136	0
Record	Structured	0.4	0.45	Procedure	Hartritmestoornissen	Provider	C0175906	cardioloog; hartspecialist	0.4128	0
Record	Structured	0.4	0.45	Condition	Andere gegeneraliseerde/niet gespecificeerde ziekte(n)	Observation	C0332147	Cannot exclude; Question of; Suspected; SD; Suspected diagnosis (contextual qualifier) (qualifier value); Suspected diagnosis contextual qualifier qualifier value ; Suspected diagnosis	0.4122	0
Record	Structured	0.4	0.45	Drug	AZELASTINE NEUSSPRAY 1,5MG/ML	Drug	C1124026	cetirizine 10 MG	0.4106	0
Record	Structured	0.4	0.45	Measurement	Gemid.diast.bloeddruk dag (24-u meting), mmHg	Observation	C0025075	Medische informatica	0.4106	0
Record	Structured	0.4	0.45	Procedure	Rontgen	Observation	C0018882	Helix; Helix, NOS; Helix (organism); Helix NOS; Helix organism ; Helix (huisjesslak); Huisjesslakken; Helix huisjesslak	0.4102	0
Record	Structured	0.4	0.45	Drug	AZELASTINE OOGDRUPPELS 0,5MG/ML FL 6ML	Observation	C0037633	Solution, NOS; Solution (substance); Solution NOS; Solution substance ; Solution	0.4079	0
Record	Structured	0.4	0.45	Device	GLOVEX ULTRA TEX POEDERVRIJ LARGE	Meas Value	C0549177	groot; omvangrijk; ruim	0.4065	0
Record	Structured	0.4	0.45	Measurement	Red bloodcell distribution width (CV), %	Measurement	C0231963	Volume of expired gas; V>E<; V E; V<sub>E</sub>; Volume of expired gas (observable entity); V E ; V sub E sub ; Volume of expired gas observable entity	0.4054	0
Record	Structured	0.4	0.45	Drug	CLOPIDOGREL TABLET 75MG	Drug	C0009028	Metichlorpindol; Clopidol (substance); Clopidol substance ; Clopidol; Clopindol	0.4047	0
Record	Structured	0.4	0.45	Condition	Beet mens/dier	Spec Anatomic Site	C1281562	gehele dens; geheel gebitselement; dens; gehele tand	0.4014	0
Record	Structured	0.4	0.45	Device	ALGISITE AG ZILVER-ALGINAAT KOMPR 10X10CM	Procedure	C1533146	zwachtelen	0.4008	0
Record	Structured	0.35	0.4	Condition	Coxartrose	Observation	C0587525	afdeling orthopedie; orthopedie	0.3978	0
Record	Structured	0.35	0.4	Procedure	Reis vaccinatie	Observation	C1283081	versterking; versterken; verstevigen	0.3954	0
Record	Structured	0.35	0.4	Measurement	Bloedgroep / rhesus	Condition	C0427480	ovalocytose; elliptocytose; elliptocytose NAO	0.3902	0
Record	Structured	0.35	0.4	Device	VITALS RODE GIST RIJST EXTRA STERK BIOLOGISCH CAPS	Drug	C0453273	Product containing cranberries; Product containing cranberries (medicinal product); Cranberries product; Cranberry (product); Product containing cranberries medicinal product ; Cranberry product ; Cranberry; cranberry preparation	0.3891	0
Record	Structured	0.35	0.4	Observation	FVC post-BD in Z-score: -0.310	Measurement	C1272658	reversibiliteitstest; reversibiliteitstest middels spirografie	0.3884	0
Record	Structured	0.35	0.4	Device	CETOMACROGOLCREME MET 50% VASELINE SAM	Unit	C1704413	Sprays; Spray; Spray - dosing instruction imperative (qualifier value); Spray - dosing instruction imperative; Spray (qualifier value); Spray - unit of product usage (qualifier value); Spray - unit of product usage; Spray dosing instruction imperative qualifier value ; Spray dosing instruction imperative; Spray qualifier value ; Spray unit of product usage qualifier value ; Spray unit of product …	0.3878	0
Record	Structured	0.35	0.4	Drug	THIOSIX TABLET 20MG	Drug	C0983946	azathioprine 50 MG	0.3871	0
Record	Structured	0.35	0.4	Observation	Lichaamsbeweging vlgs norm gezond bewegn: minder dan norm	Condition	C0973461	dysfasie	0.3851	0
Record	Structured	0.35	0.4	Device	TOESTEMMINGSKAART AVG SERVICE APOTHEEK	Drug	C0593507	Advil	0.384	0
Record	Structured	0.35	0.4	Measurement	Immunoglobuline A, g/l	Device	C0022902	Lak	0.3823	0
Record	Structured	0.35	0.4	Device	CALCIUMCARB/COLECALC KAUWTB 1,25G/800IE (500MG CA)	Meas Value	C4517868	750; Seven hundred and fifty; 750 (qualifier value); 750 qualifier value	0.381	0
Record	Structured	0.35	0.4	Procedure	Intensieve zor, ANW	Drug	C4255166	Genesis	0.3785	0
Record	Structured	0.35	0.4	Drug	NITROGLYCERINE SDZ OROMUC SPRAY 0,4MG/DO FL 200DO	Drug	C1306211	nebivolol 5 MG	0.3784	0
Record	Structured	0.35	0.4	Condition	Hemangioom/lymfangioom	Condition	C0473774	gegeneraliseerde benigne gewrichtshypermobiliteit; GGH	0.3772	0
Record	Structured	0.35	0.4	Observation	Systolische bloeddruk enkel links	Observation	C0443258	Microvascular; Microvascular (qualifier value); Microvascular qualifier value	0.3762	0
Record	Structured	0.35	0.4	Drug	LAMICTAL DISPERS KAUW/DISPERGEERBARE TABLET 25MG	Drug	C1126012	Levetiracetam 500mg; Levetiracetam 500mg (product); Levetiracetam 500mg product ; levetiracetam 500 MG	0.3721	0
Record	Structured	0.35	0.4	Observation	Zwakke straal bij plassen (IPSS-5)	Meas Value	C0240526	's nachts	0.3711	0
Record	Structured	0.35	0.4	Device	EILANDPLEISTER KLINIPLAST BORDER 10CMX20CM STERIEL	Spec Anatomic Site	C0014609	structuur van epithelium; epitheel; epithelium	0.3707	0
Record	Structured	0.35	0.4	Condition	Druk/beklemming toegeschreven aan hart [ex. R02]	Drug	C0014563	adrenaline; epinefrine; EPINEPHrine	0.3688	0
Record	Structured	0.35	0.4	Measurement	Calcium gecorrigeeerd (voor albumine)	Condition	C0011085	Decalcificatie, pathologische; Pathologische decalcificatie; Decalcificatie pathologische	0.3687	0
Record	Structured	0.35	0.4	Observation	As. mengsel vruchten 3 fx15: <0.10 ("Fruitmengsel 3 : Sinaasappel, Appel, Bana	Meas Value	C0205437	3rd; Thirdly; Third (qualifier value); Third qualifier value ; Third	0.3658	0
Record	Structured	0.35	0.4	Procedure	Materiaalkosten blaaskatheter	Observation	C0522666	Lance, device; Lange; Lance; Lance, device (physical object); Lance device; Lance device physical object	0.365	0
Record	Structured	0.35	0.4	Drug	KETOCONAZOL/HYDROCORTISON/ZNO CREME 20/10/100MG/G	Condition	C0022603	seborroÃ¯sche keratose; zwart gepigmenteerde verruca seborrhoica; seborroÃ¯sch eczeem; melanoacanthoma; ouderdomswrat; basaalcelpapilloom; sterk gepigmenteerde verruca seborrhoica; sterk gepigmenteerde seborroÃ¯sche keratose; Verruca seborroica; SeborroÃ¯sch eczeem/roos; SeborroÃ¯sch eczeem roos; Keratose, seborroÃ¯sche; Keratose seborroÃ¯sche; keratose; seborroÃ¯sch; ouderdom; wrat; seborrhoica;…	0.3591	0
Record	Structured	0.35	0.4	Condition	Epididymitis	Condition	C0009443	acute rinitis; infectie van bovenste luchtwegen; acute nasofaryngitis; verkoudheid; bovensteluchtweginfectie; Gewone verkoudheid; Nasofaryngitis, acute; Nasofaryngitis acute; Acute nasofaryngitis [verkoudheid]; Acute nasofaryngitis verkoudheid ; acuut; rinitis; catarre; nasofaryngeaal, acuut; catarre; neus, acuut; gewoon; verkoudheid; infectieus; rinitis; nasofaryngeaal; catarre, acuut; neus; cat…	0.3588	0
Record	Structured	0.35	0.4	Condition	Ulcus corneae	Condition	C0011603	eczeem; dermatitis; inflammatio cutis; Eczeem, niet gespecificeerd; Eczeem niet gespecificeerd; huid; ontsteking; huid; onsteking; ontsteking; huid; onsteking; huid; huid ontsteking; huid onsteking; ontsteking huid; onsteking huid; dermatitis (NAO); dermatitis NAO; huidontsteking; huidontsteking NAO; dermatitis NAO	0.3572	0
Record	Structured	0.35	0.4	Procedure	Materiaalkosten teststrips bloedsuikerbepaling diabetespatiÃ«nten (waaronder eyetone-teststrips)	Measurement	C1305866	weging van patiÃ«nt; wegen van patiÃ«nt; bepalen van lichaamsgewicht van patiÃ«nt; gewicht	0.3552	0
Record	Structured	0.35	0.4	Measurement	Red bloodcell distribution width (CV), %	Condition	C0221104	hyperviscositeit	0.3547	0
Record	Structured	0.35	0.4	Procedure	Niet verschenen	Meas Value	C0332238	indifferent; onbeduidend	0.354	0
Record	Structured	0.35	0.4	Drug	NIQUITIN CLEAR PLEISTER 14MG/24UUR	Observation	C0008209	chloor; chlorine	0.3526	0
Record	Structured	0.35	0.4	Measurement	LDL-cholesterol, mmol/l	Unit	C0439256	Joule; Joules; Joule (qualifier value); Joule qualifier value	0.3526	0
Record	Unstructured	0.95	1	Measurement	tympanometrie	Procedure	7516	Tympanometrie	0.9994	1
Record	Unstructured	0.95	1	Observation	zelfmoord; suÃ¯cide; zelfdoding	Observation	7218	SuÃ¯cide	0.9984	1
Record	Unstructured	0.95	1	Spec Anatomic Site	promyelocytus; promyelocyt; Promyelocyten	Observation	13295	Promyelocyten	0.998	1
Record	Unstructured	0.95	1	Observation	misbruik van medicatie; geneesmiddelenmisbruik	Condition	1551	Geneesmiddelmisbruik	0.9976	1
Record	Unstructured	0.95	1	Measurement	haptoglobine	Observation	2728	Haptoglobine	0.9965	1
Record	Unstructured	0.95	1	Procedure	elektrocardiografie; ECG	Observation	5979	ECG	0.9944	1
Record	Unstructured	0.95	1	Condition	gastro-oesofageale refluxziekte met oesofagitis; gastro-oesofageale refluxziekte met oesophagitis; gastro-oesophageale refluxziekte met oesophagitis; gastro-oesophageale refluxziekte met oesofagitis; gastro oesofageale refluxziekte met oesofagitis; gastro oesofageale refluxziekte met oesophagitis; gastro oesophageale refluxziekte met oesofagitis; gastro oesophageale refluxziekte met oesophagitis;…	Condition	1644	Oesofagale reflux met oesofagitis	0.9931	1
Record	Unstructured	0.95	1	Procedure	vrouwelijke sterilisatie; sterilisatie van vrouw ter anticonceptie; steriliseren van vrouw; sterilisatie van vrouw; Sterilisatie vrouw	Procedure	4881	Sterilisatie vrouw	0.9922	1
Record	Unstructured	0.95	1	Procedure	evaluatie van urine; beoordeling van urinemonster; urineonderzoek	Procedure	2440	Urineonderzoek	0.9922	1
Record	Unstructured	0.95	1	Drug	Fructosamine (substance); Fructosamine substance ; Fructosamine	Observation	13110	Fructosamine	0.9905	1
Record	Unstructured	0.95	1	Condition	primair maligne neoplasma van penis; peniskanker	Condition	8836	Maligniteit penis	0.9891	1
Record	Unstructured	0.95	1	Drug	colecalciferol; cholecalciferol	Drug	11350	COLECALCIFEROL	0.9854	1
Record	Unstructured	0.95	1	Procedure	inspanningselektrocardiografie; inspannings-ECG; inspannings ECG; inspanningselektrocardiogram	Observation	13904	Inspannings-ECG	0.9852	1
Record	Unstructured	0.95	1	Measurement	lactosetolerantietest; Test, lactosetolerantie-; Test lactosetolerantie	Observation	14854	Lactose tolerantietest (LTT, glucose)	0.9798	1
Record	Unstructured	0.95	1	Measurement	bepaling van alfa-1-foetoproteÃ¯ne; bepaling van alfa 1 foetoproteÃ¯ne; bepaling van AFP; alfa-1-foetoproteÃ¯ne; AFP; AFP alfafoetoproteÃ¯ne; alfafoetoproteÃ¯ne; alfa 1 foetoproteÃ¯ne	Observation	15666	AlfafoetoproteÃ¯ne	0.9745	1
Record	Unstructured	0.95	1	Drug	methotrexaat; methotrexate sodium	Drug	14835	METHOTREXAAT	0.974	1
Record	Unstructured	0.95	1	Measurement	Prothrombin time; Quick one stage prothrombin time; Protime; PT assay; One stage prothrombin time; PT - Prothrombin time; PTT - Prothrombin time; Prothrombin time (procedure); One stage prothrombin time (procedure); PT Prothrombin time; PTT Prothrombin time; Prothrombin time procedure ; One stage prothrombin time procedure ; Protrombinetijd; protrombinetest; protrombinetijdtest	Measurement	2223	Protrombinetijd (PT), sec	0.9734	1
Record	Unstructured	0.95	1	Drug	Loratadine 10mg; Loratadine 10mg (product); Loratadine 10mg product ; loratadine 10 MG	Drug	2502	LORATADINE TABLET 10MG	0.968	1
Record	Unstructured	0.95	1	Observation	aandoening gekenmerkt door hematurie; hematurie; bloedplassen; Niet gespecificeerde hematurie; bloed; urine; bloed urine	Observation	520	Hematurie	0.9671	1
Record	Unstructured	0.95	1	Spec Anatomic Site	metamyelocytus; metamyelocyt	Observation	6641	Metamyelocyten, absoluut	0.961	1
Record	Unstructured	0.95	1	Observation	keloÃ¯d; littekengezwel; keloÃ¯dlitteken; keloÃ¯d; litteken; litteken; keloÃ¯d; keloÃ¯d litteken; litteken keloÃ¯d	Observation	3779	KeloÃ¯d	0.9605	1
Record	Unstructured	0.95	1	Condition	cardiovasculaire aandoening; aandoening van hart en vaatstelsel; hart- en vaatziekte; hart en vaatziekte; Andere ziekte(n) hartvaatstelsel; Andere ziekte n hartvaatstelsel; Ziekte, hart- en vaat-; Cardiovasculaire ziekte; Ziekten, hart- en vaat-; Ziekte hart en vaat ; Ziekten hart en vaat ; Cardiovasculaire ziekte, niet gespecificeerd; Cardiovasculaire ziekte niet gespecificeerd; aandoening; card…	Condition	1955	Andere ziekte(n) hartvaatstelsel	0.9598	1
Record	Unstructured	0.95	1	Meas Value	's avonds	Condition	1557	Aften	0.9562	0
Record	Unstructured	0.95	1	Drug	meropenem	Drug	12104	MEROPENEM	0.9552	1
Record	Unstructured	0.95	1	Condition	klassiek Hodgkin-lymfoom; klassiek Hodgkin lymfoom; klassiek hodgkinlymfoom	Condition	3561	Ziekte van Hodgkin	0.9543	1
Record	Unstructured	0.95	1	Observation	amenorroe; amenorrhoe; uitblijvende menstruatie; Niet gespecificeerde amenorroe; Niet gespecificeerde amenorrhoe; afwezigheid; menstruatie; afwezigheid menstruatie; afwezigheid van menstruatie; amenorroe NAO; amenorrhoe NAO; missende menstruatie	Observation	3017	Amenorroe	0.9543	1
Record	Unstructured	0.95	1	Procedure	vaccinatie tegen severe acute respiratory syndrome coronavirus 2; vaccinatie tegen 'Severe acute respiratory syndrome'-coronavirus 2; vaccinatie met antigeen van 'Severe acute respiratory syndrome'-coronavirus 2; vaccinatie tegen 'Severe acute respiratory syndrome' coronavirus 2; vaccinatie met antigeen van 'Severe acute respiratory syndrome' coronavirus 2; vaccinatie tegen COVID-19-virus; vaccin…	Procedure	1	COVID-19 vaccinatie	0.9517	1
Record	Unstructured	0.95	1	Condition	reumatische aandoening	Condition	2060	ReumatoÃ¯de artritis	0.9512	1
Record	Unstructured	0.9	0.95	Drug	Naproxen 500 mg oral tablet; Naproxen 500mg tablet; Product containing naproxen 500 mg/1 each oral tablet; Product containing naproxen 500 mg/1 each oral tablet (clinical drug); Product containing only naproxen 500 mg/1 each oral tablet; Product containing only naproxen 500 mg/1 each oral tablet (clinical drug); Product containing precisely naproxen 500 milligram/1 each conventional release oral …	Drug	281	NAPROXEN TABLET 500MG	0.9474	1
Record	Unstructured	0.9	0.95	Condition	ziekte van Addison; primaire bijnierschorsinsufficiÃ«ntie; Addison, syndroom van; Addison, ziekte van; Addison syndroom van; Addison ziekte van; Addison; ziekte of syndroom; aandoening; bronzed skin (Addison) (bronsziekte); bijnier; insufficiÃ«ntie, primair; bijnierschors; deficiÃ«ntie, primair; bijnierschors; hypofunctie, primair; cortico-adrenaal; deficiÃ«ntie, primair; deficiÃ«ntie; bijniersch…	Condition	6586	BijnierschorsinsufficiÃ«ntie	0.9464	1
Record	Unstructured	0.9	0.95	Measurement	bloeddrukmeting	Observation	8468	Bloeddruk controle	0.9457	1
Record	Unstructured	0.9	0.95	Procedure	bevalling met vacuÃ¼mextractie; kunstverlossing met vacuÃ¼mextractie; verlossing met vacuÃ¼m; vacuÃ¼mextractie; Bevalling, vacuÃ¼mextractie; Obstetrische vacuÃ¼mextractie; VacuÃ¼mextractie, obstetrische; Bevalling vacuÃ¼mextractie; VacuÃ¼mextractie obstetrische; vacuÃ¼mextractorbevalling	Condition	6342	VacuÃ¼mextractie	0.9456	1
Record	Unstructured	0.9	0.95	Procedure	insulineschema; behandelregime met insuline; insulinetherapie; insulineregime	Measurement	6925	Complex insulineschema	0.9453	1
Record	Unstructured	0.9	0.95	Spec Anatomic Site	myelocytus; myelocyt	Observation	5892	Myelocyten, absoluut	0.9426	1
Record	Unstructured	0.9	0.95	Measurement	CD4/CD8 ratio (procedure); Helper suppressor ratio determination; Helper suppressor typing T-cell subsets measurement; Cluster of differentiation 4/Cluster of differentiation 8 ratio; T cells, T4/T8 ratio; Helper suppressor ratio determination (procedure); CD4 CD8 ratio procedure ; Helper suppressor typing T cell subsets measurement; Cluster of differentiation 4 Cluster of differentiation 8 ratio…	Observation	18302	CD4/CD8 lymfocytenverhouding	0.9416	1
Record	Unstructured	0.9	0.95	Drug	hydroxyzine	Drug	30785	HYDROXYZINI HYDROCHLORIDUM	0.9409	1
Record	Unstructured	0.9	0.95	Spec Anatomic Site	gehele oor; oor; auris; vestibulocochleair apparaat	Condition	23505	Oor	0.9408	1
Record	Unstructured	0.9	0.95	Observation	familieproblemen; gezinsproblematiek; gezinsprobleem; Probleem met verslaving van ouders/familie; Probleem met gedrag van ouders/familie; Relatieprobleem met ouders/familie; Probleem met agressie van ouders/familie; Probleem met verslaving van ouders familie; Probleem met gedrag van ouders familie; Relatieprobleem met ouders familie; Probleem met agressie van ouders familie; probleem; familie; fa…	Observation	1973	Relatieprobleem met ouders/familie	0.9403	1
Record	Unstructured	0.9	0.95	Procedure	audiogram; gehoortest; gehooronderzoek; evaluatie van gehoorscherpte; beoordelen van gehoorscherpte; Test, gehoor-; Gehoortests; Test gehoor	Procedure	7812	Audiometrie	0.938	1
Record	Unstructured	0.9	0.95	Observation	verwijzing; doorverwijzing; verwijzen	Observation	3330	Andere verwijzing	0.9356	1
Record	Unstructured	0.9	0.95	Drug	sildenafil 100 MG	Drug	3798	SILDENAFIL SANDOZ TABLET 100MG	0.9311	1
Record	Unstructured	0.9	0.95	Measurement	bepalen van vrij tri-jodothyronine; bepalen van vrij tri jodothyronine; bepalen van vrij T3; bepalen van FT3; tri-jodothyronine vrij; vrij T3; tri jodothyronine vrij	Observation	7004	Vrij trijodothyronine (FT3)	0.9276	1
Record	Unstructured	0.9	0.95	Observation	ruptuur; scheur; Scheurwond/snijwond; Scheurwond snijwond; Laceraties; inscheuring	Condition	125	Scheurwond/snijwond	0.927	1
Record	Unstructured	0.9	0.95	Condition	pijn in oksel; pijn in axilla; okselpijn	Condition	1658	Oksel symptomen/klachten	0.9258	1
Record	Unstructured	0.9	0.95	Drug	allopurinol 100 MG	Drug	623	ALLOPURINOL TABLET 100MG	0.9231	1
Record	Unstructured	0.9	0.95	Procedure	endoscopie; kijkonderzoek; endoscopie NAO	Procedure	14111	Endoscopie	0.9229	1
Record	Unstructured	0.9	0.95	Spec Anatomic Site	erytrocyt; rode bloedcel; erythrocytus; Bloedcellen, rode; Erythrocyt; Erythrocyten; Bloedcellen rode	Measurement	2240	Erytroblasten	0.9213	1
Record	Unstructured	0.9	0.95	Condition	diabetes mellitus type 1; IDDM ("Insulin-Dependent Diabetes Mellitus"); Diabetes mellitus, 'sudden-onset'; Diabetes mellitus, brittle; Diabetes mellitus, insuline-afhankelijke; Diabetes mellitus, juveniele; Diabetes mellitus, ketose-gevoelige; Insuline-afhankelijke diabetes mellitus; Mellitus, insuline-afhankelijke diabetes; IDDM "Insulin Dependent Diabetes Mellitus" ; Diabetes mellitus 'sudden o…	Condition	1237	Diabetes mellitus type 1	0.919	1
Record	Unstructured	0.9	0.95	Device	intra-uterien anticonceptiemiddel; intra-uterien anticonceptivum; intra uterien anticonceptiemiddel; intra uterien anticonceptivum; intrauterine device; IUD; spiraaltje; Contraceptivum, intrauterien; Contraceptiva, intrauterine; Intra-uterine devices; Intrauterien contraceptivum; Contraceptivum intrauterien; Contraceptiva intrauterine; Intra uterine devices; IUCD; intra-uterien contraceptief hulp…	Observation	227	Anticonceptie: IUD	0.919	1
Record	Unstructured	0.9	0.95	Observation	hypersegmentatie	Observation	12288	Hypersegmentatie: AANWEZIG	0.9167	1
Record	Unstructured	0.9	0.95	Device	Cardiograph; Cardiograph (physical object); Cardiograph physical object	Observation	6358	ECG interpretatie apparaat	0.915	1
Record	Unstructured	0.9	0.95	Spec Anatomic Site	structuur van regio ocularis; structuur van bulbus oculi; structuur van regio van oog; structuur van oculus; ooggebied; oog; bulbus oculi; regio ocularis; regio van oog; oogregio; oogbol; oculair gebied	Condition	28214	Oog	0.9143	1
Record	Unstructured	0.9	0.95	Condition	rinosinusitis; neusbijholteontsteking; rhinosinusitis	Condition	661	Acute/chronische rinosinusitis	0.9133	1
Record	Unstructured	0.9	0.95	Drug	desloratadine 5 MG	Drug	841	DESLORATADINE DOUBLE-E TABLET FILMOMHULD 5MG	0.9131	1
Record	Unstructured	0.9	0.95	Meas Value	profylactische intentie; preventieve verrichting; profylaxe; profylactisch; Andere preventieve verrichting; preventie; profylaxe NAO	Procedure	410	Andere preventieve verrichting	0.913	1
Record	Unstructured	0.9	0.95	Measurement	laboratoriumverrichtingen - algemeen; laboratoriumonderzoek; laboratoriumverrichtingen algemeen; laboratoriumtest; laboratorium; test; test; laboratorium; laboratorium test; test laboratorium; labtest	Procedure	7474	Ander laboratoriumonderzoek	0.9127	1
Record	Unstructured	0.9	0.95	Meas Value	's nachts	Condition	1557	Aften	0.9118	0
Record	Unstructured	0.9	0.95	Condition	functionele dyspepsie; irritatie; maag; maag; irritatie; irritatie maag; maag irritatie; maagirritatie	Condition	182	Maagpijn	0.9105	1
Record	Unstructured	0.9	0.95	Observation	maligne lymfoom - geen ICD-O-subtype; diffuus non-Hodgkin-lymfoom van gemengd type met kleine en grote cellen; lymfoom; maligne lymfoom; lymfoom - geen ICD-O-subtype; lymfoom - categorie; maligne lymfoom - categorie; maligne lymfoom geen ICD O subtype; diffuus non Hodgkin lymfoom van gemengd type met kleine en grote cellen; lymfoom geen ICD O subtype; lymfoom categorie; maligne lymfoom categorie;…	Condition	2331	Non-Hodgkin lymfoom	0.9105	1
Record	Unstructured	0.9	0.95	Measurement	zwangerschapstest in urine; urine-zwangerschapstest; urine zwangerschapstest; zwangerschapstest urine; urine bÃ¨ta humaan choriongonadotropine	Measurement	2731	HCG zwangerschapstest urine (stick)	0.9087	1
Record	Unstructured	0.9	0.95	Spec Anatomic Site	macrotrombocyt	Observation	11101	Macrotrombocyten: +	0.9073	1
Record	Unstructured	0.9	0.95	Procedure	fundusonderzoek	Measurement	637	Fundusfoto/fundoscopie	0.9062	1
Record	Unstructured	0.9	0.95	Device	hometrainer; fietstrainer	Observation	25118	Lichaamsbeweging omschrijving: hometrainer	0.9046	1
Record	Unstructured	0.9	0.95	Device	elektrocardiografische recorder voor langdurig ambulant gebruik; ECG-recorder voor langdurig ambulant gebruik; holter-ECG; ECG recorder voor langdurig ambulant gebruik; holter ECG	Observation	11962	Opmerking eventrecorder ECG	0.9	1
Record	Unstructured	0.85	0.9	Drug	citalopram 30 MG; escitalopram 30 MG	Drug	1571	CITALOPRAM TABLET OMHULD 30MG	0.8999	1
Record	Unstructured	0.85	0.9	Meas Value	palliatieve intentie; palliatief	Observation	2036	Palliatieve zorg	0.8983	1
Record	Unstructured	0.85	0.9	Observation	moeite met slapen; slecht slapen; moeilijk slapen	Condition	176	Slapeloosheid/andere slaapstoornis	0.8981	1
Record	Unstructured	0.85	0.9	Drug	allopurinol 100 MG	Drug	629	ALLOPURINOL PCH TABLET 100MG	0.8977	1
Record	Unstructured	0.85	0.9	Condition	cutane lupus erythematodes; cutane LE; cutane lupus erythematosus; CLE; huidlupus; Lupus erythematosus cutaneus; cutaneuze lupus erythematosus	Condition	6067	DiscoÃ¯de lupus erythematodes	0.8967	1
Record	Unstructured	0.85	0.9	Measurement	zuurstofsaturatie in bloed; verzadiging van hemoglobine met zuurstof; saturatie	Measurement	32	Zuurstofsaturatie, %	0.8948	1
Record	Unstructured	0.85	0.9	Measurement	Sperm examination; Sperm examination (procedure); Sperm examination procedure ; sperma-analyse	Observation	14571	Sperma-analyse: * ("fertiliteit")	0.8905	1
Record	Unstructured	0.85	0.9	Drug	Nifedipine 20mg; Nifedipine 20mg (product); Nifedipine 20mg product ; nifedipine 20 MG	Drug	528	NIFEDIPINE TABLET MGA 30MG	0.889	1
Record	Unstructured	0.85	0.9	Condition	cellulitis; Cellulitis [ex. S09]; Cellulitis ex S09 ; Cellulitis, niet gespecificeerd; Cellulitis niet gespecificeerd; ontsteking; subcutaan weefsel; onsteking; subcutaan weefsel; subcutaan; ontsteking, weefsel; subcutaan; onsteking, weefsel; subcutaan; weefsel, ontsteking; subcutaan; weefsel, onsteking; ontsteking subcutaan weefsel; onsteking subcutaan weefsel; subcutaan ontsteking weefsel; subc…	Condition	1341	Andere infectie huid/subcutis	0.8872	1
Record	Unstructured	0.85	0.9	Meas Value	Incontinent; Incontinent (qualifier value); Incontinent qualifier value	Device	3572	INCONTINENTIE	0.8869	1
Record	Unstructured	0.85	0.9	Procedure	dieetvoorschriften; dieet	Observation	15330	Opmerk. bijzonderheden voedingspatroon: bewust en gezond	0.8864	1
Record	Unstructured	0.85	0.9	Spec Anatomic Site	granulocytus basophilus; basofiele granulocyt	Measurement	64	Basofiele granulocyten, absoluut, 10E9/l	0.8854	1
Record	Unstructured	0.85	0.9	Procedure	therapie voor stoppen met roken; stoppen met roken; SMR; rookcessatietherapie	Procedure	2621	Stoppen met roken gedragsmatige ondersteuning	0.8843	1
Record	Unstructured	0.85	0.9	Observation	hoofdklacht	Observation	285	Andere algemene symptomen/klachten	0.8809	1
Record	Unstructured	0.85	0.9	Spec Anatomic Site	macrotrombocyt	Observation	13573	Macrotrombocyten: AANWEZIG	0.8802	1
Record	Unstructured	0.85	0.9	Condition	dementie bij ziekte van Parkinson; parkinsondementie	Condition	1684	Parkinsonisme, ziekte van Parkinson	0.8801	1
Record	Unstructured	0.85	0.9	Drug	bevacizumab	Drug	17109	BEVACIZUMAB VOOR INFUSIE NVZA	0.8793	1
Record	Unstructured	0.85	0.9	Meas Value	Motions (qualifier value); Motions qualifier value ; Motions	Observation	349	Lichaamsbeweging omschrijving	0.8787	1
Record	Unstructured	0.85	0.9	Procedure	incisie en drainage van perianaal abces	Condition	2671	Perianaal abces	0.8785	1
Record	Unstructured	0.85	0.9	Device	katheter	Device	31479	CATHETERSTOP UNOMEDICAL	0.8765	1
Record	Unstructured	0.85	0.9	Spec Anatomic Site	macrotrombocyt	Observation	11205	Macrotrombocyten: aanwezig	0.8762	1
Record	Unstructured	0.85	0.9	Procedure	dieetvoorschriften; dieet	Observation	15872	Opmerk. bijzonderheden voedingspatroon: bekend	0.8739	1
Record	Unstructured	0.85	0.9	Condition	cryptogene levercirrose; cryptogene cirrose	Condition	2519	Cirrose	0.8728	1
Record	Unstructured	0.85	0.9	Spec Anatomic Site	gesegmenteerde eosinofiele granulocyt; Eosinofyl; Eosinofylen; bloed eosinofielen	Measurement	63	Eosinofiele granulocyten, absoluut, 10E9/l	0.8726	1
Record	Unstructured	0.85	0.9	Device	urineverblijfskatheter; catheter Ã demeure; CAD; blaaskatheter permanent; blaascatheter permanent	Procedure	9498	Materiaalkosten blaaskatheter	0.8725	1
Record	Unstructured	0.85	0.9	Device	Hydrogel (substance); Hydrogel substance ; Hydrogel	Device	9514	NU-GEL HYDROGEL	0.8725	1
Record	Unstructured	0.85	0.9	Measurement	bloedglucoseconcentratie; concentratie van glucose in bloed; bloedglucosewaarde; bloedsuikerspiegel	Observation	1999	Glucose streefwaarde	0.8724	1
Record	Unstructured	0.85	0.9	Device	verband; bandage; Bandages	Procedure	25542	Verband/compressie/tamponade	0.8712	1
Record	Unstructured	0.85	0.9	Measurement	Papanicolou smear; PAP test; Papanicolaou smear test (procedure); Papanicolaou smear test; Papanicolaou smear test procedure ; Pap smear; Cervical smear; Papanicolaou smear; Papanicolaou test; Uitstrijkje, cervix-; Cervixuitstrijkje; Uitstrijkje cervix ; Pap-uitstrijkje; baarmoederhalsuitstrijkje; uitstrijkje baarmoederhals; uitstrijkje vagina; Pap uitstrijkje	Observation	18810	Uitstrijkje - PAP - BVO	0.8681	1
Record	Unstructured	0.85	0.9	Observation	[V]Tobacco use; [V]Tobacco use (context-dependent category); [V]Tobacco use (situation); V Tobacco use; V Tobacco use context dependent category ; V Tobacco use situation ; Tabaksgebruik; gebruik; tabak; probleem; tabaksgebruik; tabak; gebruik; tabak; gebruik, probleem; gebruik tabak; probleem tabaksgebruik; tabak gebruik; tabak gebruik probleem	Condition	4910	Tabaksgebruiksstoornis	0.8655	1
Record	Unstructured	0.85	0.9	Observation	voedingspatroon; Voedingspatronen	Observation	245	Opmerk. bijzonderheden voedingspatroon	0.8654	1
Record	Unstructured	0.85	0.9	Procedure	sampling uit cervix met uitstrijkje volgens Papanicolaou; uitstrijk van cervix volgens Papanicolaou; afname van monster uit cervix met Pap-smear; sampling met cervixuitstrijkpreparaat; Pap-smear van cervix; uitstrijkje; afname van monster uit cervix met Pap smear; Pap smear van cervix	Measurement	9116	Uitstrijkje - PAP	0.8646	1
Record	Unstructured	0.85	0.9	Meas Value	zwak	Condition	2393	Krachtverlies	0.8623	1
Record	Unstructured	0.85	0.9	Spec Anatomic Site	monocytus; monocyt; Monocyten; bloed monocyten	Measurement	62	Monocyten, absoluut, 10E9/l	0.8612	1
Record	Unstructured	0.85	0.9	Meas Value	Incontinent; Incontinent (qualifier value); Incontinent qualifier value	Condition	2069	Urge-incontinentie	0.8609	1
Record	Unstructured	0.85	0.9	Drug	Abacavir + lamivudine; Abacavir+lamivudine; Abacavir- and lamivudine-containing product; Product containing abacavir and lamivudine; Product containing abacavir and lamivudine (medicinal product); Abacavir and lamivudine product; Abacavir + lamivudine (product); Abacavir sulfate + lamivudine; Abacavir sulphate + lamivudine; Abacavir lamivudine; Abacavir and lamivudine containing product; Product …	Drug	12278	ABACAVIR/LAMIVUDINE TABLET 600/300MG	0.8605	1
Record	Unstructured	0.85	0.9	Condition	verslaafde	Condition	1501	Drugsmisbruik	0.8591	1
Record	Unstructured	0.85	0.9	Device	absorberend verband	Device	23784	EVERCARE ABSORBEREND VERBAND 10X10CM	0.8578	1
Record	Unstructured	0.85	0.9	Measurement	bepaling van transferrine; transferrine	Measurement	284	Transferrine, g/l	0.8526	1
Record	Unstructured	0.85	0.9	Observation	slachtoffer van kindermishandeling; deprivatiesyndroom op kinderleeftijd; kindermishandeling; deprivatiesyndroom bij kind	Observation	8108	Verwaarlozing van kind	0.8512	1
Record	Unstructured	0.8	0.85	Meas Value	Incontinent; Incontinent (qualifier value); Incontinent qualifier value	Condition	662	Urine-incontinentie [ex. P12]	0.8494	1
Record	Unstructured	0.8	0.85	Meas Value	Non-compliant; Non-compliant (qualifier value); Non adherence; Non compliant; Non compliant qualifier value ; Non-compliance; Non compliance	Observation	3373	Therapietrouw medicatie (CVRM): onvoldoende	0.8471	1
Record	Unstructured	0.8	0.85	Procedure	medicatieverificatie	Device	746	MEDICATIE-OVERZICHT	0.8459	0
Record	Unstructured	0.8	0.85	Measurement	verlengd QT-interval; verlengd QT interval; toename QT-interval; toename QT interval; elektrocardiogram QT verlengd; QT verhoogd; QT verlengd; QT-interval verlengd; lang QT; QT interval verlengd	Condition	8422	Lang QT interval syndroom (LQTS)	0.8375	1
Record	Unstructured	0.8	0.85	Device	loophulpmiddel	Observation	2675	Functiebeperking/handicap bewegingsapparaat	0.8358	0
Record	Unstructured	0.8	0.85	Measurement	bepalen van troponine I; bepalen van cardiaal troponine I; bepalen van cTnI; troponine-I; troponine I	Observation	4646	High sensitive troponine-T (hs-TNT)	0.8356	1
Record	Unstructured	0.8	0.85	Meas Value	preventieve intentie; preventief	Procedure	410	Andere preventieve verrichting	0.8352	1
Record	Unstructured	0.8	0.85	Device	lancet	Device	6834	MICROLET LANCET GEKLEURD	0.835	1
Record	Unstructured	0.8	0.85	Condition	adenocarcinoom van cervix uteri; adenocarcinoom van baarmoederhals; adenocarcinoom van de cervix; baarmoederhals adenocarcinoom	Condition	3401	Maligniteit cervix uteri	0.8349	1
Record	Unstructured	0.8	0.85	Condition	oligomenorroe; Oligomenorroe, niet gespecificeerd; Oligomenorroe niet gespecificeerd; menstruatie; niet-frequent; niet-frequent; menstruatie; menstruatie niet frequent; niet frequent menstruatie; infrequente menstruatie; Opsomenorroe; infrequente menses; oligomenorrhoea; oligomenorroe NAO	Observation	852	Intermenstrueel bloedverlies	0.8342	1
Record	Unstructured	0.8	0.85	Observation	Trauma & orthopaedics; Trauma and orthopaedics; Trauma and orthopedics; Trauma and orthopedics (qualifier value); Trauma & orthopaedics (qualifier value); Trauma orthopaedics; Trauma and orthopedics qualifier value ; Trauma orthopaedics qualifier value ; Trauma & orthopedics; Trauma orthopedics	Condition	235	Ander letsel bewegingsapparaat	0.8328	1
Record	Unstructured	0.8	0.85	Observation	zwangerschap; graviditeit; gravida; zwanger; Gestatie; zwangerschap NAO	Observation	3522	Vraag bestaan zwangerschap [ex. W02]	0.8324	1
Record	Unstructured	0.8	0.85	Procedure	hallux valgus correctie; correctie hallux valgus	Condition	1614	Hallux valgus	0.8317	1
Record	Unstructured	0.8	0.85	Procedure	secundaire preventie	Procedure	410	Andere preventieve verrichting	0.8311	1
Record	Unstructured	0.8	0.85	Observation	aanhoudend huilen	Observation	1941	Overmatig huilende zuigeling	0.8299	1
Record	Unstructured	0.8	0.85	Spec Anatomic Site	stomatocyt	Observation	10571	Stomatocyten: +	0.8299	1
Record	Unstructured	0.8	0.85	Measurement	bloeddruk systolisch	Measurement	2	Systolische bloeddruk, mmHg	0.8275	1
Record	Unstructured	0.8	0.85	Condition	femurfractuur; fractuur van femur; Fractuur femur; Fractuur, femur-; Femurfracturen; Fracturen, femur-; Fractuur femur ; Fracturen femur ; Fractuur van femur, deel niet gespecificeerd; Fractuur van femur deel niet gespecificeerd; femur; fractuur; fractuur; femur; femur fractuur; femurfractuur NAO	Condition	1446	Fractuur fibula	0.8242	1
Record	Unstructured	0.8	0.85	Spec Anatomic Site	structuur van lamina unguis; structuur van nagelplaat; structuur van unguis; nagelplaat; corpus unguis; lamina unguis; Nagels; Nagel, teen-; Nagel, vinger-; Nagels, teen-; Nagels, vinger-; Nagel teen ; Nagel vinger ; Nagels teen ; Nagels vinger	Condition	1061	Symptomen/klachten nagels	0.8227	1
Record	Unstructured	0.8	0.85	Procedure	amputatie van voet; voetamputatie	Observation	381	Amputatie linkervoet: nee	0.8221	1
Record	Unstructured	0.8	0.85	Meas Value	afwijkend; abnormaal	Condition	729	Afwijkende uitslag(en) onderzoek	0.8183	1
Record	Unstructured	0.8	0.85	Drug	prednisolon; prednisoLONE	Drug	18610	PREDNISOLON OOGDR 5MG/ML MINIM 0,5ML ZONDER BENZ	0.8168	1
Record	Unstructured	0.8	0.85	Spec Anatomic Site	botstructuur van falanx van hand; botstructuur van phalanx van hand; botstructuur van falanx van vinger, exclusief duim; botstructuur van phalanx van vinger, exclusief duim; botstructuur van falanx van digitus van hand, exclusief digitus I; botstructuur van phalanx van digitus van hand, exclusief digitus I; botstructuur van falanx van vinger exclusief duim; botstructuur van phalanx van vinger exc…	Condition	1943	Fractuur ossa phalanges hand	0.8167	1
Record	Unstructured	0.8	0.85	Observation	geen beklag; geen klachten; geen bezwaren	Observation	4872	Klachten, vragen patiÃ«nt (CVRM): Geen	0.8137	1
Record	Unstructured	0.8	0.85	Spec Anatomic Site	structuur van nagel	Condition	1061	Symptomen/klachten nagels	0.8132	1
Record	Unstructured	0.8	0.85	Drug	ketoconazol; ketoconazole	Drug	771	KETOCONAZOL CREME 20MG/G	0.8124	1
Record	Unstructured	0.8	0.85	Device	urineverblijfskatheter; catheter Ã demeure; CAD; blaaskatheter permanent; blaascatheter permanent	Device	31630	GRIP-LOK FOLEY CATHETER SECUREMENT LARGE	0.8123	1
Record	Unstructured	0.8	0.85	Device	verblijfskatheter	Procedure	9498	Materiaalkosten blaaskatheter	0.8121	1
Record	Unstructured	0.8	0.85	Procedure	evaluatie van feces; evaluatie van faeces; beoordeling van ontlasting; ontlastingonderzoek	Observation	3040	Macroscopie/aspect feces: BRIJIG	0.8121	1
Record	Unstructured	0.8	0.85	Drug	dexamethason; dexamethasone	Drug	5404	DEXAMETHASON OOGDR 1MG/ML (FOSFAAT) M 0,4ML Z BENZ	0.8104	1
Record	Unstructured	0.8	0.85	Spec Anatomic Site	lymphocytus; lymfocyt; Lymfocyten	Measurement	61	Lymfocyten, absoluut, 10E9/l	0.8104	1
Record	Unstructured	0.8	0.85	Measurement	Antibody studies; Antibody studies (procedure); Antibody studies procedure ; antistoftest	Observation	6896	Opmerking/beoordeling serologie	0.8096	1
Record	Unstructured	0.8	0.85	Device	urineverblijfskatheter; catheter Ã demeure; CAD; blaaskatheter permanent; blaascatheter permanent	Device	52451	HEKURA EXTERNE CATHETER PLUS 31MM	0.808	1
Record	Unstructured	0.8	0.85	Drug	mometason; mometasone	Drug	14208	MOMETASON NEUSSPRAY 50UG/DO	0.8049	1
Record	Unstructured	0.8	0.85	Measurement	geforceerd expiratoir volume in 1 seconde; 'forced expiratory volume' in 1 seconde; FEV1; geforceerde-expiratievolume in 1 seconde; geforceerde expiratievolume in 1 seconde	Observation	3442	FEV1 (prÃ©-BD) met eigen med % v vrspeld	0.8049	1
Record	Unstructured	0.8	0.85	Observation	epitheliale inclusiecyste; epidermale inclusiecyste; epidermiscyste; Epitheelcyste; cyste; insluitsel; insluitsel; cyste; cyste insluitsel; insluitsel cyste	Condition	474	Atheroomcyste	0.8044	1
Record	Unstructured	0.8	0.85	Condition	hyperinsulinemie; hyperinsulinisme; Insulinisme, hyper-; Insulinisme hyper ; hyperinsulinisme syndroom; hyperinsulinisme NAO; insuline hoog; insuline verhoogd	Condition	1453	Verschijnselen hyperglycaemie	0.8038	1
Record	Unstructured	0.8	0.85	Condition	vaginisme; colpospasme; vaginaal spasme	Observation	523	Andere symptomen/klachten vagina	0.8027	1
Record	Unstructured	0.8	0.85	Drug	Haemoglobin A; Hb alpha2 beta2; HbA; Hb A - hemoglobin A; Hb A - Haemoglobin A; Hb alpha>2< beta>2<; Hb alpha<sub>2</sub> beta<sub>2</sub>; Hemoglobin A (substance); Hb A hemoglobin A; Hb A Haemoglobin A; Hb alpha 2 beta 2 ; Hb alpha sub 2 sub beta sub 2 sub ; Hemoglobin A substance ; Hemoglobin A; Hb A	Measurement	5240	Hemoglobine A1, %	0.8019	1
Record	Unstructured	0.8	0.85	Meas Value	's ochtends	Condition	1557	Aften	0.8012	0
Record	Unstructured	0.75	0.8	Condition	keratitis marginalis; marginale keratitis	Condition	5544	Keratitis (incl herpes zonder ulcus)	0.798	1
Record	Unstructured	0.75	0.8	Meas Value	Incontinent; Incontinent (qualifier value); Incontinent qualifier value	Device	9825	TWEEDE UITGIFTE INCONTINENTIE	0.7964	1
Record	Unstructured	0.75	0.8	Observation	voedingspatroon; Voedingspatronen	Observation	4627	Opmerk. bijzonderheden voedingspatroon: geen	0.7947	1
Record	Unstructured	0.75	0.8	Drug	Ispaghula; Psyllium preparation; Product containing psyllium (medicinal product); Psyllium-containing product; Product containing psyllium; Psyllium preparation (substance); Psyllium product; Psyllium (product); Psyllium (substance); Product containing psyllium medicinal product ; Psyllium containing product; Psyllium preparation substance ; Psyllium product ; Psyllium substance ; Psyllium	Device	31783	PSYLLIUM HUSK POEDER BLOND PIGGE	0.7939	1
Record	Unstructured	0.75	0.8	Measurement	bepaling van ferritine; ferritine	Measurement	905	Ijzerverzadiging, %	0.7932	1
Record	Unstructured	0.75	0.8	Spec Anatomic Site	structuur van pleura; pleura	Condition	5110	Pleuravocht	0.7913	1
Record	Unstructured	0.75	0.8	Meas Value	Gamma; Greek letter gamma (qualifier value); Greek letter gamma qualifier value ; Greek letter gamma	Observation	6831	Globuline, gamma-	0.7893	0
Record	Unstructured	0.75	0.8	Meas Value	Incontinent; Incontinent (qualifier value); Incontinent qualifier value	Observation	13642	Type urine-incontinentie: overig	0.7886	1
Record	Unstructured	0.75	0.8	Observation	continentie	Condition	2069	Urge-incontinentie	0.7866	1
Record	Unstructured	0.75	0.8	Device	urineverblijfskatheter; catheter Ã demeure; CAD; blaaskatheter permanent; blaascatheter permanent	Device	15262	CATHETERISATIE SET	0.785	1
Record	Unstructured	0.75	0.8	Measurement	hemoglobine A1c boven referentiebereik; HbA1c boven referentie-interval; verhoogd HbA1c; HbA1c boven referentie interval	Observation	1241	HbA1c streefwaarde	0.7835	1
Record	Unstructured	0.75	0.8	Spec Anatomic Site	botstructuur van diafyse van humerus; botstructuur van corpus humeri; diaphysis humeri; corpus humeri; humerusschacht	Condition	1392	Fractuur humerus	0.7812	1
Record	Unstructured	0.75	0.8	Condition	fractuur van ulna; Fractuur, ulna-; Fracturen, ulna-; Ulnafracturen; Ulnafractuur; Fractuur ulna ; Fracturen ulna ; fractuur; ulna; ulna; fractuur; fractuur ulna; ulna fractuur; ellepijpbreuk	Condition	1032	Fractuur radius	0.78	1
Record	Unstructured	0.75	0.8	Meas Value	Incontinent; Incontinent (qualifier value); Incontinent qualifier value	Condition	2124	Incontinentie voor ontlasting	0.7791	1
Record	Unstructured	0.75	0.8	Drug	budesonide	Drug	11486	BUDESONIDE NOVOLIZER INHALPDR 200MCG/DO 200DO PATR	0.7772	1
Record	Unstructured	0.75	0.8	Drug	Product containing etoricoxib (medicinal product); Etoricoxib-containing product; Product containing etoricoxib; Etoricoxib product; Etoricoxib (product); Etoricoxib (substance); Product containing etoricoxib medicinal product ; Etoricoxib containing product; Etoricoxib product ; Etoricoxib substance ; Etoricoxib	Drug	3736	ETORICOXIB GLENMARK TABLET FILMOMHULD 90MG	0.7755	1
Record	Unstructured	0.75	0.8	Procedure	therapie voor stoppen met roken; stoppen met roken; SMR; rookcessatietherapie	Observation	7086	Redenen patiÃ«nt om te stoppen met roken: betere conditie	0.7729	1
Record	Unstructured	0.75	0.8	Spec Anatomic Site	structuur van auris media; auris media; middenoor	Condition	948	Otitis media acuta/myringitis	0.7722	1
Record	Unstructured	0.75	0.8	Device	urineverblijfskatheter; catheter Ã demeure; CAD; blaaskatheter permanent; blaascatheter permanent	Device	32420	ACTREEN HI-LITE CATHETER FEMALE 20CM CH16	0.7721	1
Record	Unstructured	0.75	0.8	Procedure	cytologie; cytologie NAO	Procedure	175	Histologie/exfoliatieve cytologie	0.7719	1
Record	Unstructured	0.75	0.8	Measurement	spirometrie; spirometrisch longfunctieonderzoek; spirografische longfunctiebepaling	Observation	4818	Frequentie controle spirometrie: 1x per jaar	0.7712	1
Record	Unstructured	0.75	0.8	Spec Anatomic Site	structuur van adenoÃ¯d; structuur van tonsilla pharyngea; adenoÃ¯d; Adenoid cystic carcinoma; Adenoides; Adenoideus; AdenoÃ¯den	Condition	7689	Hypertrofie adenoÃ¯d	0.7709	1
Record	Unstructured	0.75	0.8	Condition	toestand van polyurie; toegenomen uitscheiding van urine; polyurie; afscheiding; overmatige urine; overmatig; urineafscheiding; urine; afscheiding overmatig; afscheiding overmatige urine; overmatig urineafscheiding; urine afscheiding overmatig; excessieve diurese; toename urinevolume	Observation	520	Hematurie	0.7649	1
Record	Unstructured	0.75	0.8	Procedure	evaluatie; beoordeling; klinische evaluatie; Onderzoeken; onderzoek NAO; Inv	Observation	3625	Evaluatie (DM2)	0.763	1
Record	Unstructured	0.75	0.8	Condition	rustpijn; pijn in rust; pijn bij rust	Condition	197	Keelpijn	0.762	0
Record	Unstructured	0.75	0.8	Device	urineverblijfskatheter; catheter Ã demeure; CAD; blaaskatheter permanent; blaascatheter permanent	Device	10013	CATHETERSET HEKURA SE1030 STERIEL	0.7591	1
Record	Unstructured	0.75	0.8	Drug	insuline	Observation	24783	Naam insulinepreparaat 2: #	0.7578	1
Record	Unstructured	0.75	0.8	Observation	gerelateerde klacht; gerelateerd symptoom	Condition	318	Enkel symptomen/klachten	0.7577	1
Record	Unstructured	0.75	0.8	Procedure	insulineschema; behandelregime met insuline; insulinetherapie; insulineregime	Observation	3751	Soort medicatie (DM2): insuline	0.7577	1
Record	Unstructured	0.75	0.8	Spec Anatomic Site	structuur van lamina unguis; structuur van nagelplaat; structuur van unguis; nagelplaat; corpus unguis; lamina unguis; Nagels; Nagel, teen-; Nagel, vinger-; Nagels, teen-; Nagels, vinger-; Nagel teen ; Nagel vinger ; Nagels teen ; Nagels vinger	Condition	8032	Onychogryposis	0.7576	1
Record	Unstructured	0.75	0.8	Measurement	bloeddrukmeting	Observation	18549	Bloeddruk zittend	0.7565	1
Record	Unstructured	0.75	0.8	Device	urineverblijfskatheter; catheter Ã demeure; CAD; blaaskatheter permanent; blaascatheter permanent	Device	13114	CATHETERSET CURION CURIKIT V AFNAMECATHETER	0.7553	1
Record	Unstructured	0.75	0.8	Procedure	gezichtsveldonderzoek; blikveldtests	Observation	2550	Opmerkingen oogonderzoek (DM2)	0.7553	1
Record	Unstructured	0.75	0.8	Drug	pravastatine; pravastatin	Drug	17152	PRAVASTATINENATRIUM ACCORD TABLET 20MG	0.7534	1
Record	Unstructured	0.75	0.8	Device	recorder; registreerapparaat	Observation	6358	ECG interpretatie apparaat	0.7532	0
Record	Unstructured	0.75	0.8	Condition	prolaps van posterieure slip van mitralisklep; prolaps van mitralisklep; prolaps van posterieure klepblad van mitralisklep; Barlow-syndroom; myxomateuze degeneratie van mitralisklep; 'click-murmur'-syndroom; mitralisklepprolapssyndroom; mitralisklepprolaps; Barlow syndroom; 'click murmur' syndroom; Systolische-clicksyndroom; Floppy mitral valve; Mitralis-clicksyndroom; Prolaps, mitralisklep-; Sys…	Condition	1918	Niet-reumatische klepaandoening	0.7531	1
Record	Unstructured	0.75	0.8	Meas Value	normaal; geen bijzonderheden; niet afwijkend	Device	40244	SENI MAN NORMAL	0.7529	0
Record	Unstructured	0.75	0.8	Observation	problemen met partner; problemen met zakenpartner; problemen met zakelijke relatie	Observation	1963	Scheiding van partner	0.752	1
Record	Unstructured	0.75	0.8	Measurement	bloeddrukmeting	Procedure	395	Bloeddrukmeting gedurende 24-uur, hypertensiemeting	0.7506	1
Record	Unstructured	0.75	0.8	Observation	drinkt alcohol alleen; drinkt alleen	Observation	1928	GeÃ«rgerd aan opm. drankgew. (FiveShot3): neen (score 0)	0.7503	1
Record	Unstructured	0.7	0.75	Condition	gerefereerde pijn; referred pain	Condition	197	Keelpijn	0.75	0
Record	Unstructured	0.7	0.75	Meas Value	na menopauze; postmenopauze	Observation	1006	Postmenopauzaal bloedverlies	0.7494	1
Record	Unstructured	0.7	0.75	Device	orthetisch hulpmiddel; orthese; Orthesen	Observation	2675	Functiebeperking/handicap bewegingsapparaat	0.7466	0
Record	Unstructured	0.7	0.75	Condition	hemorragische diarree; bloederige diarree; diarree hemorragisch	Condition	3021	Infectieuze diarree, dysenterie	0.7424	1
Record	Unstructured	0.7	0.75	Observation	Inspiration (function); Inspiration; Breathing in; Inspiratory; Inspiration, function (observable entity); Inhaling (qualifier value); Inhaling (observable entity); Inspiration (observable entity); Inspiration function ; Inspiration function observable entity ; Inhaling qualifier value ; Inhaling observable entity ; Inspiration observable entity ; Inhaling; Inhalatie; Inhaleren	Observation	16189	Inhalatietechniek: ZIE TEKST ("Gecontroleerd, is in orde")	0.7419	1
Record	Unstructured	0.7	0.75	Device	urineverblijfskatheter; catheter Ã demeure; CAD; blaaskatheter permanent; blaascatheter permanent	Device	20664	CURISTAY CATHETER NEL SIL 5-10ML CH16	0.7379	1
Record	Unstructured	0.7	0.75	Procedure	therapie voor stoppen met roken; stoppen met roken; SMR; rookcessatietherapie	Measurement	4123	Aantal stoppogingen (roken)	0.7378	1
Record	Unstructured	0.7	0.75	Drug	Perindopril+indapamide; Indapamide + Perindopril; Indapamide- and perindopril-containing product; Product containing indapamide and perindopril; Product containing indapamide and perindopril (medicinal product); Indapamide and perindopril product; Perindopril+indapamide (product); Perindopril indapamide; Indapamide Perindopril; Indapamide and perindopril containing product; Product containing ind…	Drug	2777	PERINDOPRIL TERT-BUTYL/INDAPAMIDE TEVA T 4/1,25MG	0.7361	1
Record	Unstructured	0.7	0.75	Meas Value	niet bewezen; onbewezen	Procedure	26	Niet declareren	0.7319	0
Record	Unstructured	0.7	0.75	Procedure	insertie van etonogestrelimplantaat; inbrengen van implantatiestaafje met etonogestrel; inbrengen van Implanon; implantatiestaafje	Observation	227	Anticonceptie: IUD	0.729	1
Record	Unstructured	0.7	0.75	Measurement	geforceerd expiratoir volume in 1 seconde; 'forced expiratory volume' in 1 seconde; FEV1; geforceerde-expiratievolume in 1 seconde; geforceerde expiratievolume in 1 seconde	Observation	2280	Score van FEV1% van voorspeld (ACQ7)	0.7283	1
Record	Unstructured	0.7	0.75	Device	koperhoudend intra-uterien anticonceptiemiddel; koperhoudend intra uterien anticonceptiemiddel; koperhoudend 'intrauterine device'; koperspiraal; koperhoudend intra-uterien anticonceptivum; koperhoudend IUD; koperhoudend intra uterien anticonceptivum	Drug	18837	IUD KOPER (T-PROTECT CU) 380 MM2 LENGTE 36MM	0.7282	1
Record	Unstructured	0.7	0.75	Device	koperhoudend intra-uterien anticonceptiemiddel; koperhoudend intra uterien anticonceptiemiddel; koperhoudend 'intrauterine device'; koperspiraal; koperhoudend intra-uterien anticonceptivum; koperhoudend IUD; koperhoudend intra uterien anticonceptivum	Drug	5698	IUD KOPER (T-SAFE CU) 380MM2 LENGTE 36MM	0.7274	1
Record	Unstructured	0.7	0.75	Condition	neonatale geelzucht; neonatale fysiologische icterus; neonatale fysiologische geelzucht; neonatale icterus; icterus neonatorum; Hyperbilirubinemie, neonatale; Hyperbilirubinemie neonatale; Neonatale geelzucht, niet gespecificeerd; Neonatale geelzucht niet gespecificeerd; icterus; neonatorum; neonatorum; icterus; neonatorum icterus; geelzucht baby; geelzucht pasgeborene	Condition	2348	Geelzucht	0.7219	1
Record	Unstructured	0.7	0.75	Observation	primaire lactose-intolerantie; primaire lactose intolerantie; primaire intolerantie voor lactose	Observation	6786	Lactose-intolerantie gentest (LCT)	0.7207	1
Record	Unstructured	0.7	0.75	Spec Anatomic Site	structuur van vagina; vagina; schede	Condition	8747	Vaginisme	0.7201	1
Record	Unstructured	0.7	0.75	Observation	postpartumzorg; postnatale zorg; post-partumzorg; post partumzorg; Kraamzorg; Zorg, postnatale; Zorg postnatale	Procedure	12835	Deelprestatie volledige postnatale hulp, verzekerden niet woonachtig in opslagwijken	0.7189	1
Record	Unstructured	0.7	0.75	Measurement	cortisol normaal; hydrocortison normaal	Measurement	3820	Cortisol	0.7179	1
Record	Unstructured	0.7	0.75	Spec Anatomic Site	gehele falanx; gehele phalanx; kootje	Condition	1943	Fractuur ossa phalanges hand	0.7174	1
Record	Unstructured	0.7	0.75	Meas Value	therapeutische intentie; therapeutisch	Procedure	1057	Medicatie/recept/injectie	0.7165	1
Record	Unstructured	0.7	0.75	Drug	octreotide	Drug	27755	OCTREOTIDE HOSPIRA INJVLST 0,1MG/ML FLACON 1ML	0.7157	1
Record	Unstructured	0.7	0.75	Device	katheter	Device	28076	EASICATH KATHETER VROUW CH16	0.7153	1
Record	Unstructured	0.7	0.75	Procedure	katheterplaatsing	Device	8748	CATHETERSET KENDALL INBRENGSET	0.7147	1
Record	Unstructured	0.7	0.75	Procedure	verrichting op urineblaas; verrichting op blaas; verrichting op vesica urinaria; blaasonderzoek	Observation	2720	Andere symptomen/klachten blaas	0.7138	1
Record	Unstructured	0.7	0.75	Procedure	behandelregime voor gewichtsbehoud; behandelregime voor gewichtsbeheersing; methode om gewicht te behouden; regime voor gewichtsbehoud; gewichtsbeheersing	Observation	633	Opvolgen voedingsadvies (CVRM): voldoende	0.7135	1
Record	Unstructured	0.7	0.75	Measurement	bepalen van geconjugeerd bilirubine; bepalen van direct bilirubine; bepalen van gekoppeld bilirubine; bilirubine direct	Measurement	179	Bilirubine totaal, micromol/l	0.713	1
Record	Unstructured	0.7	0.75	Meas Value	normaal; geen bijzonderheden; niet afwijkend	Device	4983	TENA LADY NORMAL	0.7129	0
Record	Unstructured	0.7	0.75	Condition	urineweginfectie; Urineweginfectie neg [ex. venerisch]; Urineweginfectie neg ex venerisch ; Infectie, urineweg-; Infectie urineweg ; Urineweginfectie, lokalisatie niet gespecificeerd; Urineweginfectie lokalisatie niet gespecificeerd; geÃ¯nfecteerd; urine; infectie; urinewegen; urine; geÃ¯nfecteerd; urine; infectie; geÃ¯nfecteerd urine; infectie urinewegen; urine geÃ¯nfecteerd; urine infectie; inf…	Condition	102	Urineweginfectie neg [ex. venerisch]	0.7122	1
Record	Unstructured	0.7	0.75	Measurement	systolische functie	Measurement	5716	Systolische bloeddruk (staand), mmHg	0.7119	1
Record	Unstructured	0.7	0.75	Drug	Dupilumab; Dupilumab (substance); Dupilumab product; Dupilumab-containing product; Product containing dupilumab; Product containing dupilumab (medicinal product); Dupilumab substance ; Dupilumab containing product; Product containing dupilumab medicinal product	Drug	18982	DUPILUMAB INJVLST PEN 200MG=1,14ML (175MG/ML)	0.7115	1
Record	Unstructured	0.7	0.75	Spec Anatomic Site	lymphocytus B; B-lymfocyt; B-cel; B lymfocyt; B cel; Lymfocyt, B-; B-cellen; B-lymfocyten; Bursa-afhankelijke lymfocyten; Lymfocyt B ; B cellen; B lymfocyten; Bursa afhankelijke lymfocyten	Observation	13406	Lymfocyt met azurofiele korreling (LGL)	0.7097	1
Record	Unstructured	0.7	0.75	Observation	zwaar gevoel in ledematen; zwaar gevoel in armen en benen; zwaar gevoel in extremiteiten	Condition	1773	Tintelen handen	0.7096	0
Record	Unstructured	0.7	0.75	Measurement	Allergy testing, NOS; Allergy testing NOS; Allergy testing (procedure) [Ambiguous]; Allergy testing NOS (procedure); Allergy testing (procedure); Allergy testing procedure Ambiguous ; Allergy testing NOS procedure ; Allergy testing procedure ; allergietest	Observation	3450	Opmerking/beoordeling allergie (lab): In de inhalatiescreening zijn de volgende allergen	0.7082	1
Record	Unstructured	0.7	0.75	Meas Value	geleidingsintentie; geleiding	Observation	375	Advies	0.7078	0
Record	Unstructured	0.7	0.75	Condition	niezen als klacht; symptoom van niezen; niezen; niezen als symptoom	Condition	58	Hoesten	0.707	1
Record	Unstructured	0.7	0.75	Drug	clomipramine	Drug	3250	CLOMIPRAMINE TABLET OMHULD 25MG	0.7043	1
Record	Unstructured	0.7	0.75	Drug	perindopril	Drug	3320	PERINDOPRIL TERT-BUTYL/INDAPAMIDE TEVA T 8/2,5MG	0.7039	1
Record	Unstructured	0.7	0.75	Spec Anatomic Site	structuur van scrotum; scrotum	Condition	2686	Pijn scrotum	0.7031	1
Record	Unstructured	0.7	0.75	Spec Anatomic Site	botstructuur van metatarsus; structuur van os metatarsale; metatarsus; ossa metatarsalia; metatarsalia; os metatarsi; os metatarsale; middenvoetsbeen; botstructuur van os metatarsale; bot van middenvoet; middenvoet; middenvoetsbeentje; Middenvoetsbeenderen	Condition	2802	Metatarsalgie	0.7025	1
Record	Unstructured	0.7	0.75	Observation	eet	Observation	4627	Opmerk. bijzonderheden voedingspatroon: geen	0.702	0
Record	Unstructured	0.65	0.7	Drug	candesartan	Drug	3483	CANDESARTAN CILEXETIL XIROMED TABLET 16MG	0.7	1
Record	Unstructured	0.65	0.7	Device	katheter	Device	14167	CATHETER CURITY BALLON 2W 5-15ML CH16	0.6984	1
Record	Unstructured	0.65	0.7	Observation	urineverlies	Device	5212	VOORLICHTING INCONTINENTIE	0.6981	1
Record	Unstructured	0.65	0.7	Meas Value	Incontinent; Incontinent (qualifier value); Incontinent qualifier value	Device	9389	EERSTE UITGIFTE INCONTINENTIE	0.6969	1
Record	Unstructured	0.65	0.7	Device	proef-hoortoestel; proef hoortoestel; test-gehoorapparaat; test gehoorapparaat	Procedure	7812	Audiometrie	0.6963	1
Record	Unstructured	0.65	0.7	Drug	cromoglicinezuur; cromolyn	Drug	12564	CROMOGLICINEZUUR OOGDR 20MG/ML FL 10ML Z BENZ	0.694	1
Record	Unstructured	0.65	0.7	Condition	parodontitis; Periodontitis	Observation	768	Tekenen van parodontitis: nee	0.6938	1
Record	Unstructured	0.65	0.7	Drug	propranolol-hydrochloride; propranolol hydrochloride; propranolol-HCl; propranolol HCl	Drug	6458	PROPRANOLOL TABLET 80MG	0.6922	1
Record	Unstructured	0.65	0.7	Measurement	bepalen van lipiden; lipiden; lipiden NAO	Measurement	2068	LDL/HDL-cholesterol ratio	0.6893	1
Record	Unstructured	0.65	0.7	Spec Anatomic Site	structuur van adenoÃ¯d; structuur van tonsilla pharyngea; adenoÃ¯d; Adenoid cystic carcinoma; Adenoides; Adenoideus; AdenoÃ¯den	Condition	10142	Chronische infectie adenoÃ¯d	0.6886	1
Record	Unstructured	0.65	0.7	Device	bloedglucosemeter; glucosemeter	Measurement	874	Glucose niet nuchter, draagbare meter, mmol/l	0.6871	0
Record	Unstructured	0.65	0.7	Drug	hydrochloorthiazide; HCT; hydroCHLOROthiazide	Drug	45518	HYDROCHLOORTHIAZIDE CAPSULE 6,25MG CEB	0.687	1
Record	Unstructured	0.65	0.7	Meas Value	enigszins; enigermate	Measurement	42	Opmerking 1 algemeen	0.6851	0
Record	Unstructured	0.65	0.7	Device	absorberend verband	Device	5697	ELASTOMULL HAFT WINDSEL 4MX 6CM	0.683	1
Record	Unstructured	0.65	0.7	Device	inhalator	Drug	1399	SYMBICORT TURBUHALER INHALPDR 200/6MCG/DO 120DO	0.6826	1
Record	Unstructured	0.65	0.7	Condition	opsoclonus; opsoklonie	Condition	3452	Afwijkende oogbewegingen	0.6812	1
Record	Unstructured	0.65	0.7	Drug	Sacubitril- and valsartan-containing product; Product containing sacubitril and valsartan; Sacubitril and valsartan product; Product containing sacubitril and valsartan (medicinal product); Sacubitril and valsartan containing product; Product containing sacubitril and valsartan medicinal product ; sacubitril / valsartan; sacubitril valsartan	Drug	4499	VALSARTAN SANDOZ TABLET FILMOMHULD 80MG	0.681	1
Record	Unstructured	0.65	0.7	Measurement	nierfunctie; renale functie; functie van nier	Observation	4260	Nierfunctiestoornis (comorbiditeit): ja	0.681	1
Record	Unstructured	0.65	0.7	Observation	eet	Observation	4397	Opmerk. bijzonderheden voedingspatroon: gezond	0.679	0
Record	Unstructured	0.65	0.7	Procedure	cardiale resynchronisatietherapie; biventriculaire kamerstimulatie; CRT; biventriculaire pacing; hartresynchronisatietherapie	Observation	4224	ECG hartfrequentie/ventrikelfrequentie	0.6777	0
Record	Unstructured	0.65	0.7	Observation	donkere urine; donkergekleurde urine; donker; urine; urine; donker; donker urine; urine donker	Observation	821	Andere symptomen/klachten urine	0.6762	1
Record	Unstructured	0.65	0.7	Condition	Edema of leg; Oedema of leg; Edema of leg (finding); Edema of leg finding ; Leg edema; Leg oedema; benen; oedeem; oedeem; benen; benen oedeem; oedeem benen; oedeem van de benen; beenoedeem; oedeem van benen	Condition	566	Varices benen [ex. S97]	0.6755	1
Record	Unstructured	0.65	0.7	Condition	hernia van buikwand; buikwandbreuk; hernia van abdominale wand; hernia buikwand	Condition	2113	Zwelling in de buik	0.6754	1
Record	Unstructured	0.65	0.7	Observation	synoviale cyste; cyste van membrana synovialis capsulae articularis; cyste van synovium; ganglion; cyste; synoviaal; synoviaal; cyste; cyste synoviaal; synoviaal cyste; niet-gespecificeerde synoviumcyste; synoviumcyste; niet gespecificeerde synoviumcyste	Condition	4109	Epitheelcyste	0.6746	1
Record	Unstructured	0.65	0.7	Procedure	profylactische behandeling; profylactische verrichting; preventieve behandeling	Procedure	11	Immunisatie/preventieve medicatie	0.6738	1
Record	Unstructured	0.65	0.7	Spec Anatomic Site	structuur van kaakregio; kaak	Condition	2941	Temporomandibulair gewrichtsprobleem	0.6731	0
Record	Unstructured	0.65	0.7	Meas Value	negatief	Observation	15861	Aanvullende geg. anamn/onderz (CVRM): neg	0.6718	0
Record	Unstructured	0.65	0.7	Measurement	hemoglobine A1c boven referentiebereik; HbA1c boven referentie-interval; verhoogd HbA1c; HbA1c boven referentie interval	Condition	408	Gestoorde glucosetolerantie	0.6696	1
Record	Unstructured	0.65	0.7	Condition	niezen als klacht; symptoom van niezen; niezen; niezen als symptoom	Condition	1864	Piepende ademhaling	0.6648	1
Record	Unstructured	0.65	0.7	Procedure	vaginale douche; vaginale spoeling; Vaginaal douchen	Observation	546	Vaginale afscheiding [ex. X08]	0.6644	0
Record	Unstructured	0.65	0.7	Procedure	intake; innameproces; intakeproces	Observation	9100	Opmerk. bijzonderheden voedingspatroon: Besproken	0.6633	0
Record	Unstructured	0.65	0.7	Meas Value	CITO; acuut; onmiddelijk; STAT	Procedure	1781	Notitie	0.6616	0
Record	Unstructured	0.65	0.7	Spec Anatomic Site	geheel ileum; ileum; kronkeldarm	Condition	3181	Niet-gespecificeerde ileus	0.6601	1
Record	Unstructured	0.65	0.7	Spec Anatomic Site	gehele schildklier; gehele glandula thyroidea; gehele thyroÃ¯d; schildklier; thyroÃ¯d	Condition	1966	Knobbel/zwelling schildklier	0.6595	1
Record	Unstructured	0.65	0.7	Procedure	malariaprofylaxe; malaria profylaxe	Condition	7438	Malaria	0.6576	1
Record	Unstructured	0.65	0.7	Spec Anatomic Site	gehele mamma; borst; mamma	Condition	802	Pijn in de borsten vrouw	0.6559	1
Record	Unstructured	0.65	0.7	Meas Value	onafhankelijk; zelfstandig; onafhankelijk in staat	Device	7268	DEPEND VERBAND NORMAL	0.6558	0
Record	Unstructured	0.65	0.7	Measurement	verhoogd alkalische fosfatase; verhoogd AF; ALP verhoogd; fosfatase alkalische verhoogd; Al-P verhoogd; alkalische fosfatase NAO verhoogd; alkalische fosfatase gestegen; alkalische fosfatase verhoogd; Al P verhoogd	Measurement	138	Alkalische fosfatase, U/l	0.6543	1
Record	Unstructured	0.65	0.7	Measurement	verlaagd hemoglobine; verlaagd Hb; hemoglobine; laag; laag; hemoglobine; hemoglobine laag; laag hemoglobine; hemoglobine verlaagd; Hb verlaagd; verlaagde hemoglobine	Measurement	6835	Hemoglobine urine	0.654	1
Record	Unstructured	0.65	0.7	Observation	Taalontwikkeling	Condition	16884	Stoornis gemengd taalreceptie en -expressie	0.6503	1
Record	Unstructured	0.6	0.65	Observation	probleem in relatie; relationeel probleem; relatie; probleem; probleem; relatie; relatie probleem; probleem relatie	Observation	1963	Scheiding van partner	0.65	1
Record	Unstructured	0.6	0.65	Measurement	Urine screening NOS (procedure); Urine screening; Urine screen; Urine: [screening] or [screen]; Urine: [screening] or [screen] (procedure); Urine screening NOS procedure ; Urine screening or screen ; Urine screening or screen procedure ; Urine screening (procedure); Urine screening procedure	Measurement	49	Nitriet urine (stick)	0.6488	0
Record	Unstructured	0.6	0.65	Spec Anatomic Site	structuur van cor; structuur van hart; cor	Procedure	2544	Hartritmestoornissen	0.6471	1
Record	Unstructured	0.6	0.65	Condition	witte sclera	Condition	1347	InsufficiÃ«nte traanfilm	0.6456	0
Record	Unstructured	0.6	0.65	Procedure	echocardiografie; Echocardiografie, transthoracale; Echocardiografie transthoracale	Observation	4224	ECG hartfrequentie/ventrikelfrequentie	0.6413	1
Record	Unstructured	0.6	0.65	Condition	neurogene claudicatio; Verbiest-syndroom; verbiestsyndroom; Verbiest syndroom	Condition	2000	Andere symptomen/klachten zenuwstelsel	0.6403	1
Record	Unstructured	0.6	0.65	Drug	pantoprazol; pantoprazole	Drug	1798	PANTOPRAZOL MYLAN TABLET MSR 40MG	0.6394	1
Record	Unstructured	0.6	0.65	Device	inhalator	Measurement	2064	Mate van astmacontrole (2 kz,vanaf 2020)	0.6393	0
Record	Unstructured	0.6	0.65	Condition	oculair albinisme; Albinisme, oculair; Albinisme oculair; albinisme; oculair; oculair; albinisme	Condition	4387	Andere aangeboren afwijking(en) oog/adnexen	0.6387	1
Record	Unstructured	0.6	0.65	Measurement	bepaling van eiwit in urine; test voor bepalen van eiwit in urine; eiwit urine	Measurement	31	Albumine urine portie, mg/l	0.6375	1
Record	Unstructured	0.6	0.65	Procedure	totale parenterale voeding; toedienen van totale parenterale voeding; toedienen van TPV; TPV; TPV-toediening; infuusvoeding; TPV toediening; Voeding, totale parenterale; Hyperalimentatie, parenterale; Nutritie, totale parenterale; Voeding totale parenterale; Hyperalimentatie parenterale; Nutritie totale parenterale; TPN	Observation	789	PatiÃ«nt nuchter geprikt: Nuchter	0.6374	0
Record	Unstructured	0.6	0.65	Observation	gerelateerde klacht; gerelateerd symptoom	Condition	687	ClimacteriÃ«le symptomen/klachten	0.6355	1
Record	Unstructured	0.6	0.65	Drug	felodipine	Drug	5915	FELODIPINE PCH RETARD TABLET MGA 5MG	0.634	1
Record	Unstructured	0.6	0.65	Meas Value	gebroken; stuk; kapot	Condition	2006	Coup de fouet/zweepslag	0.6303	0
Record	Unstructured	0.6	0.65	Spec Anatomic Site	structuur van laterale nagelwal; laterale nagelwal	Condition	1061	Symptomen/klachten nagels	0.6293	1
Record	Unstructured	0.6	0.65	Measurement	bepalen van ureum in bloed; bepalen van bloed-ureum-stikstof; bepalen van ureumstikstof; bepalen van bloed ureum stikstof; bepalen van BUN; Blood-urea nitrogen; bloed ureum; bloed ureum stikstof	Measurement	49	Nitriet urine (stick)	0.627	0
Record	Unstructured	0.6	0.65	Meas Value	Bordeline; Borderline (qualifier value); Borderline qualifier value ; Borderline	Observation	13128	Opmerking eventrecorder ECG: Borderli	0.6258	1
Record	Unstructured	0.6	0.65	Spec Anatomic Site	structuur van hiel; structuur van calx; calx; hiel; calcar pedis	Device	17168	ALLEVYN GENTLE BORDER HEEL VOORGEVORMD HIELKOMPRES	0.6245	0
Record	Unstructured	0.6	0.65	Condition	gedragsstoornis	Observation	2836	Andere zorgen gedrag adolescent	0.6244	1
Record	Unstructured	0.6	0.65	Observation	is verschenen; verschenen; was aanwezig	Observation	1623	Andere reden voor contact	0.6214	0
Record	Unstructured	0.6	0.65	Device	drukverband; compressieverband	Device	11778	ANTI DECUBITUS CREME	0.6213	0
Record	Unstructured	0.6	0.65	Drug	paracetamol; PCM; acetaminophen	Drug	30659	PARACETAMOL ZETPIL 180MG	0.6203	1
Record	Unstructured	0.6	0.65	Device	bedonderlegger voor gebruik bij incontinentie; onderlegger	Device	52257	ONDERLEGGER DINTEX WASBAAR 75X90CM INSTOPSTROOK	0.6196	1
Record	Unstructured	0.6	0.65	Spec Anatomic Site	structuur van antebrachium; structuur van antebrachius; onderarm	Condition	655	Elleboog symptomen/klachten	0.6185	1
Record	Unstructured	0.6	0.65	Meas Value	Salvage; Salvage procedure (qualifier value); Salvage procedure qualifier value ; Salvage procedure	Procedure	254	Chirurgie	0.6183	0
Record	Unstructured	0.6	0.65	Device	inhalator	Drug	3564	AIROMIR 100 AEROSOL 100MCG/DO SPBS 200DO+INHALATOR	0.6172	1
Record	Unstructured	0.6	0.65	Meas Value	spoor; spoortje	Condition	4776	Boeren	0.6161	0
Record	Unstructured	0.6	0.65	Device	katheter	Device	11773	VENFLON PRO SAFETY IV CATHETER 20G 1,1X32MM	0.6158	1
Record	Unstructured	0.6	0.65	Drug	diltiazem	Drug	5255	DILTIAZEM HCL MYLAN RETARD CAPSULE MGA 180MG	0.6133	1
Record	Unstructured	0.6	0.65	Spec Anatomic Site	structuur van vena axillaris; okselvene; vena axillaris	Condition	1658	Oksel symptomen/klachten	0.6127	1
Record	Unstructured	0.6	0.65	Measurement	huidkweek	Condition	348	Impetigo	0.6102	0
Record	Unstructured	0.6	0.65	Condition	aandoening van keel, neus en oor; aandoening van keel neus en oor; KNO-aandoening; KNO aandoening; Keel-, neus-, oorstoornis; Keel neus oorstoornis	Condition	3576	Chronische otitis media/andere infectie oor	0.6093	1
Record	Unstructured	0.6	0.65	Observation	Dwang	Condition	3347	Andere neurose	0.6089	1
Record	Unstructured	0.6	0.65	Procedure	fundoscopie; retinoscopie; pupilloscopie; scotoscopie	Condition	2110	Pijn oog	0.6087	0
Record	Unstructured	0.6	0.65	Procedure	operatie; chirurgische ingreep; Chirurgie, operatieve; Behandeling, operatieve; Interventie, chirurgische; Operatieve chirurgie; Chirurgie operatieve; Behandeling operatieve; Interventie chirurgische; chirurgische verrichting; operatie NAO	Procedure	6135	Postoperatief consult inclusief verwijdering hechtmateriaal, in de praktijk	0.608	1
Record	Unstructured	0.6	0.65	Drug	Myfortic	Measurement	22	M.C.V., fl	0.6056	0
Record	Unstructured	0.6	0.65	Observation	Shampoo; Shampoo (substance); Shampoo substance	Device	19970	VICHY DERCOS ULTRA-KALMEREND SHAMPOO NORM/VET HAAR	0.6043	1
Record	Unstructured	0.6	0.65	Procedure	colposcopie	Condition	2980	Pijn geslachtsorganen vrouw	0.6033	0
Record	Unstructured	0.6	0.65	Measurement	linkerventrikelejectiefractie; LVEF; linker ventriculaire ejectiefractie	Observation	4224	ECG hartfrequentie/ventrikelfrequentie	0.6028	1
Record	Unstructured	0.6	0.65	Meas Value	benigne	Condition	5753	Fibroadenoom	0.6016	0
Record	Unstructured	0.55	0.6	Condition	exantheem; eruptie van huid; eruptie; huideruptie; huiduitslag; cutane eruptie; eruptio; Uitslag; Vluchtig exantheem en overige niet-specifieke erupties; Vluchtig exantheem en overige niet specifieke erupties; eruptie; huid; huid; eruptie; eruptie huid; huid eruptie; efflorescentie; rash; rash (niet-specifiek); rash NAO; rash en andere niet-specifieke huideruptie; rash niet specifiek ; rash en an…	Condition	3559	Lichen planus	0.5999	1
Record	Unstructured	0.55	0.6	Measurement	hemoglobine A1c boven referentiebereik; HbA1c boven referentie-interval; verhoogd HbA1c; HbA1c boven referentie interval	Observation	51	Hoofdbehandelaar diabetes: huisarts	0.5981	0
Record	Unstructured	0.55	0.6	Device	want; wanten	Device	5040	VOORLICHTING ALGEMEEN	0.5962	0
Record	Unstructured	0.55	0.6	Procedure	elektrische cardioversie; cardioversie; ECV; behandeling met elektrische cardioverter; elektrocardioversie; elektrische cardioversie met gelijkstroom; Cardioversie, elektrische; Defibrillatie, elektrische; Cardioversie elektrische; Defibrillatie elektrische	Measurement	23	Polsritme	0.5962	0
Record	Unstructured	0.55	0.6	Drug	Thyroid function tests; Thyroid function test; Thyroid panel; TFT - Thyroid function test; Thyroid panel (procedure); Thyroid function test (procedure); TFT Thyroid function test; Thyroid panel procedure ; Thyroid function test procedure ; Onderzoek, schildklierfunctie-; Schildklierfunctietests; Onderzoek schildklierfunctie ; TFTs; schildklierfunctietest; thyroÃ¯dfunctietests NAO	Measurement	25	ThyroÃ¯d stimulerend hormoon (TSH), mU/l	0.596	1
Record	Unstructured	0.55	0.6	Spec Anatomic Site	structuur van caput femoris; structuur van caput ossis femoris; caput femoris; femurkop; Dijbeenkop	Condition	1549	Fractuur femur	0.5924	1
Record	Unstructured	0.55	0.6	Spec Anatomic Site	structuur van pes; structuur van voet; voeten	Condition	801	Tinea pedis	0.5907	1
Record	Unstructured	0.55	0.6	Measurement	abnormaal lipidenprofiel	Measurement	19	Cholesterol/HDL-cholesterol ratio	0.5896	0
Record	Unstructured	0.55	0.6	Observation	vermogen om te lopen; loopvermogen	Observation	161	Lichaamsbeweging vlgs norm gezond bewegn: minder dan norm	0.5886	1
Record	Unstructured	0.55	0.6	Observation	verhoogde bloeddruk zonder diagnose van hypertensie; verhoogde bloeddruk; hoge bloeddrukwaarde zonder diagnose van hypertensieve aandoening; Verhoogde bloeddruk [ex. K86,K87]; Verhoogde bloeddruk ex K86 K87 ; Meting van verhoogde bloeddruk zonder diagnose van hypertensie; bloeddruk; hoog incidentele meting, zonder diagnose van hypertensie; verhoging; bloeddruk, meting, geen diagnose hypertensie; …	Condition	2488	Angst voor hoge bloeddruk	0.5843	1
Record	Unstructured	0.55	0.6	Meas Value	Lunch; With lunch (qualifier value); With lunch qualifier value ; With lunch	Observation	4627	Opmerk. bijzonderheden voedingspatroon: geen	0.584	0
Record	Unstructured	0.55	0.6	Spec Anatomic Site	structuur van enamelum; adamantine; tandglazuur; enamelum; substantia adamantina; Enamel; Email	Device	12490	DENTAID XEROS GEL	0.5826	0
Record	Unstructured	0.55	0.6	Device	drukverband; compressieverband	Device	30680	CUREA P1 SUPERABSORB WONDVERBAND 10X10CM ST	0.5814	1
Record	Unstructured	0.55	0.6	Measurement	spirometrie; spirometrisch longfunctieonderzoek; spirografische longfunctiebepaling	Observation	4481	PEF reversibiliteit	0.5812	0
Record	Unstructured	0.55	0.6	Procedure	coloscopie; colonoscopie	Observation	3040	Macroscopie/aspect feces: BRIJIG	0.5808	0
Record	Unstructured	0.55	0.6	Condition	hydrops van galblaas; galblaas; hydrops; hydrops; galblaas; galblaas hydrops; hydrops galblaas; galblaasoedeem; hydrocholecyste; hydrops van de galblaas	Condition	5364	Cholangitis	0.5805	1
Record	Unstructured	0.55	0.6	Drug	Tegafur-containing product; Product containing tegafur; Product containing tegafur (medicinal product); Tegafur (substance); Tegafur product; Tegafur (product); Tegafur containing product; Product containing tegafur medicinal product ; Tegafur substance ; Tegafur product ; Tegafur	Drug	16177	TEGAFUR/GIMERACIL/OTERACIL CAPSULE 15/4,35/11,8MG	0.5793	1
Record	Unstructured	0.55	0.6	Condition	pijn op borst; Borstpijn; Pijn op borst, niet gespecificeerd; Pijn op borst niet gespecificeerd; borst; pijn; pijn; borst; pijn; thorax; thorax; pijn; borst pijn; pijn borst; pijn thorax; thorax pijn; Thoracalgie; borstkaspijn; niet-gespecificeerde borstpijn; niet-specifieke pijn op de borst; thoraxpijn; niet gespecificeerde borstpijn; niet specifieke pijn op de borst; Pijn op de borst nao	Condition	4344	Pijn toegeschreven aan luchtwegen [ex. R09]	0.579	1
Record	Unstructured	0.55	0.6	Device	verband; bandage; Bandages	Device	5072	ELASTOMULL HAFT WINDSEL 4MX 8CM	0.5784	1
Record	Unstructured	0.55	0.6	Measurement	verhoogd Mg; Mg ++ verhoogd; magnesium hoog; magnesium verhoogd; Mg verhoogd	Measurement	709	Magnesium, mmol/l	0.578	1
Record	Unstructured	0.55	0.6	Drug	Corsodyl	Drug	6145	CORSODYL MONDSPOELING 2MG/ML	0.5779	1
Record	Unstructured	0.55	0.6	Meas Value	verhoogd; vermeerderd; toegenomen	Observation	4354	Hoge werkdruk	0.5775	0
Record	Unstructured	0.55	0.6	Meas Value	Lambda; Greek letter lambda (qualifier value); Greek letter lambda qualifier value ; Greek letter lambda	Measurement	2825	Lymfocyten, %	0.575	0
Record	Unstructured	0.55	0.6	Condition	benigne neoplasma; benigne tumor; goedaardig gezwel; goedaardige tumor; Benigne neoplasma van niet gespecificeerde lokalisatie; neoplasma benigne; benigne neoplasma plaats niet-gespecificeerd; neoplasma benigne NAO; benigne neoplasma plaats niet gespecificeerd	Condition	180	Naevus/moedervlek	0.5747	1
Record	Unstructured	0.55	0.6	Observation	genus Mycoplasma; Mycoplasma; Eperythrozoon; Haemobartonella	Observation	7422	Mycoplasma genitalium DNA vag. wat (PCR): positief	0.5713	1
Record	Unstructured	0.55	0.6	Procedure	mamma-augmentatie; mamma augmentatie; vergroting van borsten; augmentatie van mammae; augmenterende mammaplastiek; borstvergroting; vergrotingsmammoplastiek	Condition	386	Maligniteit borst vrouw	0.571	0
Record	Unstructured	0.55	0.6	Condition	pijn van aangezicht; aangezichtspijn; pijn van gelaat; Pijn, gezicht; Pijn gezicht; aangezicht; pijn; faciaal; pijn; pijn; aangezicht; pijn; faciaal; aangezicht pijn; faciaal pijn; pijn aangezicht; pijn faciaal; pijn in gezicht	Condition	286	Oorpijn	0.5674	0
Record	Unstructured	0.55	0.6	Drug	salbutamol; albuterol	Drug	3941	BEVESPI AEROSPHERE AEROSOL 7,2/5MCG/DO SPBS 120DO	0.5673	1
Record	Unstructured	0.55	0.6	Spec Anatomic Site	gehele plica vocalis; gehele ware stemband; stemband; gehele ware stemplooi; gehele stemband	Condition	10209	Stembandpoliep/stembandknobbeltjes [ex. R86]	0.5664	1
Record	Unstructured	0.55	0.6	Drug	melatonine; melatonin	Drug	6952	MELATONINE TABLET 5MG ACE	0.566	1
Record	Unstructured	0.55	0.6	Procedure	transthoracale echocardiografie; transthoracaal echocardiogram; TTE	Observation	13966	Echografie aorta abdominalis (AAA)	0.5658	1
Record	Unstructured	0.55	0.6	Device	gehoorapparaat; hoortoestel; Apparaat, gehoor-; Gehoorapparaten; hoorapparaten; Apparaat gehoor	Condition	5337	Akoestisch letsel/lawaaidoofheid	0.5648	0
Record	Unstructured	0.55	0.6	Measurement	differentiÃ«le suikerabsorptietest; SAT	Device	11067	ACCU-CHEK PERFORMA 2 BLOEDGLUCOSEMETER	0.5636	1
Record	Unstructured	0.55	0.6	Spec Anatomic Site	structuur van luchtweg; ademweg; luchtweg; luchtwegen	Condition	58	Hoesten	0.5623	0
Record	Unstructured	0.55	0.6	Procedure	orale anticonceptie; gebruikt orale anticonceptie; gebruikt oraal anticonceptiemiddel; gebruikt orale anticonceptivum; gebruikt OAC; pil; Anticonceptie: orale anticonceptie; Anticonceptie orale anticonceptie; orale contraceptie; anticonceptiepil; OAC; OC; de pil; oraal contraceptivum	Drug	6814	ETHINYLESTRADIOL/GESTODEEN TABLET 20/75UG	0.5616	1
Record	Unstructured	0.55	0.6	Device	rolstoel; Rolstoelen	Observation	6649	Hulp nodig bij dagelijks functioneren: alleen bij ADL	0.561	0
Record	Unstructured	0.55	0.6	Meas Value	verminderd; afgenomen; gereduceerd	Observation	397	Gewichtsverlies	0.556	0
Record	Unstructured	0.55	0.6	Observation	plaque	Condition	543	Atheroomcyste/epitheelcyste	0.5526	0
Record	Unstructured	0.55	0.6	Meas Value	passend bij	Measurement	42	Opmerking 1 algemeen	0.5523	0
Record	Unstructured	0.55	0.6	Observation	distorsie; verstuiking; verzwikking	Condition	2303	Andere fractuur	0.5506	0
Record	Unstructured	0.5	0.55	Spec Anatomic Site	structuur van membrum; ledemaat; structuur van extremiteit; Ledematen; Extremiteiten	Condition	344	Arm symptomen/klachten	0.5443	1
Record	Unstructured	0.5	0.55	Device	para-aminohippuurzuur; para aminohippuurzuur; PAH; aminohippuric acid; 4-aminohippuric acid; 4 aminohippuric acid	Measurement	138	Alkalische fosfatase, U/l	0.5438	0
Record	Unstructured	0.5	0.55	Spec Anatomic Site	structuur van palpebra inferior; onderste ooglid; palpebra inferior	Device	7071	BLEPHACLEAN	0.5425	0
Record	Unstructured	0.5	0.55	Drug	Ezetimibe-containing product; Product containing ezetimibe; Product containing ezetimibe (medicinal product); Ezetimibe product; Ezetimibe (product); Ezetimibe (substance); Ezetimibe containing product; Product containing ezetimibe medicinal product ; Ezetimibe product ; Ezetimibe substance ; Ezetimibe	Drug	14722	BUMETANIDE	0.5418	0
Record	Unstructured	0.5	0.55	Meas Value	normaal; geen bijzonderheden; niet afwijkend	Observation	29546	Klachten, vragen patiÃ«nt (CVRM): geen vragen	0.5407	0
Record	Unstructured	0.5	0.55	Measurement	kleur van feces; kleur van faeces; bevinding betreffende kleur van feces; bevinding betreffende kleur van faeces; bevinding betreffende kleur van ontlasting; kleur van ontlasting	Condition	426	Rectaal bloedverlies	0.5404	0
Record	Unstructured	0.5	0.55	Drug	groeihormoon	Drug	27046	SOMATROPINE INJECTIEPOEDER 6MG PATR	0.54	1
Record	Unstructured	0.5	0.55	Procedure	evaluatie; beoordeling; klinische evaluatie; Onderzoeken; onderzoek NAO; Inv	Observation	45023	Evaluatie (DM2): Gb	0.5394	1
Record	Unstructured	0.5	0.55	Drug	methacholine	Measurement	99	M.C.H., fmol	0.5392	0
Record	Unstructured	0.5	0.55	Meas Value	Mediolateral; Mediolateral (qualifier value); Mediolateral qualifier value	Observation	154	Cvrm	0.5332	0
Record	Unstructured	0.5	0.55	Drug	paraffinewas; paraffine; harde paraffine; paraffin	Device	4435	VASELINE PARAFFINE 60/80 GELIJKE DELEN	0.532	1
Record	Unstructured	0.5	0.55	Measurement	provocatietest	Measurement	896	Multi-rast (Phadiatop)	0.5314	0
Record	Unstructured	0.5	0.55	Procedure	Orthoptiek	Observation	305	Visusklachten: nee	0.5289	0
Record	Unstructured	0.5	0.55	Condition	Geleidingsstoornis, niet gespecificeerd; Geleidingsstoornis niet gespecificeerd; defect; geleiding; geleiding; defect; defect geleiding; geleiding defect; geleidingsstoornis; geleidingsstoornis (NAO); geleidingsstoornis NAO; geleidingsstoornis, niet-gespecificeerd; geleidingsstoornissen; hartgeleidingsstoornissen; geleidingsstoornis NAO	Condition	1955	Andere ziekte(n) hartvaatstelsel	0.5282	0
Record	Unstructured	0.5	0.55	Observation	kalium; potassium	Device	9821	KALIUMCHLORIDE DRANK 75MG/ML ACE	0.5269	1
Record	Unstructured	0.5	0.55	Drug	Tirosint	Device	9623	THIJMSIROOP SAM SUIKERVRIJ	0.5263	0
Record	Unstructured	0.5	0.55	Procedure	Afreageren	Observation	72	Angstig/nerveus/gespannen gevoel	0.526	1
Record	Unstructured	0.5	0.55	Meas Value	Minimal (qualifier value); Minimal qualifier value ; Minimal	Measurement	364	Methylmalonzuur, micromol/l	0.5232	0
Record	Unstructured	0.5	0.55	Observation	Ophthalmology (qualifier value); Ophthalmology qualifier value ; Ophthalmology; Heelkunde, oog-; Oftalmologie; Oogheelkunde; Heelkunde oog	Condition	3068	Kneuzing/bloeding oog/adnexen	0.5225	0
Record	Unstructured	0.5	0.55	Condition	cystoÃ¯de maculaoedeem; Oedeem, cystoÃ¯d macula-; Centrale-retinaoedeem, cystoÃ¯d; CystoÃ¯d macula-oedeem; Macula-oedeem, cystoÃ¯d; Oedeem cystoÃ¯d macula ; Centrale retinaoedeem cystoÃ¯d; CystoÃ¯d macula oedeem; Macula oedeem cystoÃ¯d; cystoÃ¯de macula oedeem	Condition	3445	Verhoogde oogdruk zonder (bekend) glaucoom	0.5222	1
Record	Unstructured	0.5	0.55	Condition	dwalen; rondzwerven; ronddwalen; lichamelijk zwerven	Condition	2618	Dysthymie	0.5197	0
Record	Unstructured	0.5	0.55	Device	preventieve steunkous; steunkous; compressiekous; preventieve elastische kous	Device	23309	URINEZAK BARD VELCRO STRAPS BEEN 500ML + SL 30CM	0.5186	0
Record	Unstructured	0.5	0.55	Condition	ernstige stenose van aortaklep; ernstige aortaklepstenose	Observation	456	Hart-/vaatziekte in familie (CVRM 2019): ja	0.5183	0
Record	Unstructured	0.5	0.55	Device	beschermer; hulpmiddel voor beschermen, afdekken of afschermen; beschermingshulpmiddel; hulpmiddel voor beschermen afdekken of afschermen	Device	5697	ELASTOMULL HAFT WINDSEL 4MX 6CM	0.5171	1
Record	Unstructured	0.5	0.55	Spec Anatomic Site	geheel intestinum tenue; dunne darm; intestinum tenue	Condition	4959	Ulcus duodeni	0.5162	0
Record	Unstructured	0.5	0.55	Condition	abdominale pijn; buikpijn; Pijn, buik-; Pijn buik ; abdominaal; pijn; pijn; abdominaal; abdominaal pijn; pijn abdominaal; buikpijn NAO; darmpijn	Condition	3180	Coeliakie	0.5158	0
Record	Unstructured	0.5	0.55	Meas Value	hereditair; erfelijk	Observation	3131	Aanv. geg. bij hart- en vaatziekten in familie	0.5148	1
Record	Unstructured	0.5	0.55	Spec Anatomic Site	beide oren; linker en rechter oor; bilaterale oren	Observation	6710	Functiebeperking/handicap oor	0.5131	1
Record	Unstructured	0.5	0.55	Device	Lenzen	Device	1982	KOELZALF ZONDER ROZENOLIE LIVSANE	0.5112	0
Record	Unstructured	0.5	0.55	Measurement	elektroretinografie; electroretinografie; ERG - electroretinografie; ERG; elektroretinogram; ERG electroretinografie	Observation	5979	ECG	0.5111	1
Record	Unstructured	0.5	0.55	Procedure	loopanalyse; beoordelen van looppatroon; ganganalyse	Procedure	1847	Cognitieve functietest (MMSE)	0.5103	0
Record	Unstructured	0.5	0.55	Measurement	best-gecorrigeerde visus; best gecorrigeerde visus; BCVA	Observation	154	Cvrm	0.5095	0
Record	Unstructured	0.5	0.55	Device	pleister	Device	13829	AQUACEL FOAM AG ADHESIEF 10X10CM	0.5072	1
Record	Unstructured	0.5	0.55	Spec Anatomic Site	structuur van rechter mamma; rechter mamma; rechter borst; mamma dextra	Condition	2765	Adenocarcinoom mamma vrouw	0.5065	0
Record	Unstructured	0.5	0.55	Observation	Weer	Device	17298	THIJMSIROOP TEVA	0.5064	0
Record	Unstructured	0.5	0.55	Observation	extirpatie	Observation	1101	Natuurlijke dood	0.506	0
Record	Unstructured	0.5	0.55	Measurement	'Disease Activity Score' van 28 gewrichten bij reumatoÃ¯de artritis; 'Disease Activity Score' van 28 gewrichten bij reumatoÃ¯de arthritis; DAS28	Condition	658	ReumatoÃ¯de artritis/verwante aandoening(en)	0.5048	0
Record	Unstructured	0.5	0.55	Observation	Pamflet; Boekjes; Folders; Pamfletten	Device	6304	INDIVIDUEEL GESPREK	0.5028	0
Record	Unstructured	0.5	0.55	Meas Value	sterk	Device	7092	CONDOLEANCE	0.5019	0
Record	Unstructured	0.5	0.55	Procedure	toediening van antineoplastisch agens; chemotherapie; toedienen van antineoplastisch middel; toedienen van oncolyticum; toedienen van cytostaticum; chemokuur; chemotherapie NAO	Condition	5091	Leukemie	0.5015	0
Record	Unstructured	0.45	0.5	Condition	alopecia areata; pleksgewijze kaalheid; Alopecia areata, niet gespecificeerd; Alopecia areata niet gespecificeerd; alopecia; areata; alopecia; circumscripta; areata; alopecia; circumscripta; alopecia; alopecia circumscripta; areata alopecia; circumscripta alopecia	Condition	1278	Chalazion	0.4972	0
Record	Unstructured	0.45	0.5	Measurement	nierfunctie; renale functie; functie van nier	Measurement	8033	Glomerulaire filtratie ratio (GFR), ml/min/1,73m2	0.4969	1
Record	Unstructured	0.45	0.5	Procedure	totale parenterale voeding; toedienen van totale parenterale voeding; toedienen van TPV; TPV; TPV-toediening; infuusvoeding; TPV toediening; Voeding, totale parenterale; Hyperalimentatie, parenterale; Nutritie, totale parenterale; Voeding totale parenterale; Hyperalimentatie parenterale; Nutritie totale parenterale; TPN	Device	2196	RECEPT GEWIJZIGD: DOSERING	0.4964	0
Record	Unstructured	0.45	0.5	Condition	pijn van thoraxwand; borstkaswandpijn	Condition	88	Borstkas symptomen/klachten	0.4955	0
Record	Unstructured	0.45	0.5	Meas Value	Section; Sectional; Sectional (qualifier value); Sectional qualifier value	Observation	15370	Gevangenschap/gevangenisstraf	0.4946	0
Record	Unstructured	0.45	0.5	Procedure	evenwichtsoefening; balansoefening	Observation	87	Advies lichaamsbeweging gegeven: ja	0.4943	1
Record	Unstructured	0.45	0.5	Meas Value	geleidingsintentie; geleiding	Device	4242	OVERIGE VOORLICHTING	0.4921	0
Record	Unstructured	0.45	0.5	Measurement	alfa-1-globuline; alfaglobuline; alfa 1 globuline	Measurement	36	Alanineaminotransferase (ALAT;SGPT), U/l	0.4907	0
Record	Unstructured	0.45	0.5	Procedure	trainen van spierkracht; spierversterkende oefeningen	Condition	519	Spierpijn	0.4905	0
Record	Unstructured	0.45	0.5	Drug	sulfonylureumderivaat; sulfonylureum	Drug	5779	GLIMEPIRIDE SANDOZ TABLET 4MG	0.4864	0
Record	Unstructured	0.45	0.5	Spec Anatomic Site	structuur van caput fibulae; caput fibulae; fibulakop	Condition	3731	Fractuur tibia/fibula	0.485	1
Record	Unstructured	0.45	0.5	Spec Anatomic Site	structuur van linker en rechter bovenarm; beide bovenarmen; linker en rechter bovenarm	Condition	1392	Fractuur humerus	0.4849	1
Record	Unstructured	0.45	0.5	Measurement	gestegen triglyceriden; gestegen TG; triglyceride verhoogd; triglyceriden hoog	Measurement	24	Triglyceriden, mmol/l	0.4846	1
Record	Unstructured	0.45	0.5	Drug	oxazepam	Drug	793	DIAZEPAM PCH TABLET 5MG	0.4785	0
Record	Unstructured	0.45	0.5	Observation	Bacteriologie	Condition	2949	Furunkel/karbunkel	0.4776	0
Record	Unstructured	0.45	0.5	Procedure	echocardiografie; Echocardiografie, transthoracale; Echocardiografie transthoracale	Procedure	7812	Audiometrie	0.4774	0
Record	Unstructured	0.45	0.5	Observation	Port; Port (substance); Port substance	Observation	1651	Aanvullende geg. anamn/onderz (CVRM)	0.4754	0
Record	Unstructured	0.45	0.5	Device	Dermatotome; Dermatotome, device (physical object); Dermatotome, device; Dermatotome device physical object ; Dermatotome device	Condition	200	Dermatomycose(n)	0.4745	0
Record	Unstructured	0.45	0.5	Device	steun; stut	Observation	2675	Functiebeperking/handicap bewegingsapparaat	0.4701	0
Record	Unstructured	0.45	0.5	Spec Anatomic Site	structuur van diaphragma pelvis; structuur van bekkenbodem; diaphragma pelvis; bekkenbodem	Condition	1498	Fissura ani	0.4679	1
Record	Unstructured	0.45	0.5	Device	Couveuse; couveuze; Couveuses; Incubatoren	Procedure	148	Rontgen	0.4671	0
Record	Unstructured	0.45	0.5	Drug	diureticum; plasmiddel; urineafdrijvend middel	Drug	306	FUROSEMIDE TABLET 40MG	0.4657	1
Record	Unstructured	0.45	0.5	Spec Anatomic Site	structuur van schildklierkwab; structuur van lobulus van schildklier; schildklierkwab; lobulus van thyroÃ¯d; lobulus van glandula thyroidea; kwab van schildklier	Condition	11594	Noduli	0.4648	0
Record	Unstructured	0.45	0.5	Condition	acrovesiculeus eczeem; dyshidrotisch eczeem; eczeem; vesiculeus; vesiculeus; eczeem; eczeem vesiculeus; vesiculeus eczeem; vesiculair eczeem	Observation	671	Andere symptomen/klachten huid/subcutis	0.4647	0
Record	Unstructured	0.45	0.5	Meas Value	's ochtends	Device	5040	VOORLICHTING ALGEMEEN	0.4646	0
Record	Unstructured	0.45	0.5	Device	verblijfskatheter	Condition	1107	Urineretentie	0.4638	0
Record	Unstructured	0.45	0.5	Spec Anatomic Site	Peroneus (body structure); Peroneus body structure ; Peroneus	Observation	2112	Sensibiliteitsstoornis benen (anamnese): ja	0.4627	0
Record	Unstructured	0.45	0.5	Meas Value	Ovis, NOS; Ovine; Genus Ovis (organism); Genus Ovis; Ovis (organism); Ovine (qualifier value); Ovis NOS; Genus Ovis organism ; Ovis organism ; Ovine qualifier value ; Ovis; Schaap; Schapen	Device	1189	VORTEX VOORZETKAMER MET MONDSTUK	0.4597	0
Record	Unstructured	0.45	0.5	Drug	hydroxymethylglutarylco-enzym-A-reductaseremmer; hydroxymethylglutarylco enzym A reductaseremmer; 3-hydroxy-3-methylglutaryl-co-enzym-A-reductaseremmer; HMG-CoA-reductaseremmer; statine; cholesterolverlager; HMG CoA reductaseremmer	Drug	749	ATORVASTATINE TEVA TABLET FILMOMHULD 40MG	0.4589	1
Record	Unstructured	0.45	0.5	Observation	Wasp; Wasp, NOS; Wasp (organism); Wasp NOS; Wasp organism ; Wesp; Wespen	Measurement	1299	As. Dermatophagoidus pteronyssinus d1	0.4589	0
Record	Unstructured	0.45	0.5	Condition	veranderingen in huidtextuur; veranderingen in huidstructuur; huidveranderingen; Veranderingen van huidstructuur; huid; verandering, structuur; verandering; huid, structuur; huid verandering structuur; verandering huid structuur	Device	5189	CUTIMED SILTEC B 7,5X 7,5CM	0.4584	0
Record	Unstructured	0.45	0.5	Condition	degeneratieve aandoening	Condition	252	Cataract/staar	0.4583	0
Record	Unstructured	0.45	0.5	Measurement	haar zink	Condition	1112	Folliculitis	0.4577	0
Record	Unstructured	0.45	0.5	Observation	MCP; Membrane cofactor protein; Gp45-70; Lymphocyte antigen CD46; CD46 - Cluster of differentiation antigen 46; Cluster of differentiation antigen 46; TLX - Trophoblast leucocyte common antigen; TLX - Trophoblast leukocyte common antigen; Trophoblast leukocyte common antigen; Trophoblast leucocyte common antigen; MCP - Membrane cofactor protein; Lymphocyte antigen CD46 (substance); Membrane cofac…	Observation	6844	Globuline, alfa-2-	0.4576	0
Record	Unstructured	0.45	0.5	Meas Value	inconclusief; onduidelijk	Observation	14014	Drugsgebruik: onduidelijk	0.4544	0
Record	Unstructured	0.45	0.5	Drug	Risperdal	Drug	453	SERTRALINE TABLET 50MG	0.4521	0
Record	Unstructured	0.45	0.5	Device	hoes; overtrek	Device	25647	HYDRAL GEL	0.4518	0
Record	Unstructured	0.45	0.5	Measurement	nierfunctie; renale functie; functie van nier	Condition	7503	Renale glucosurie	0.4517	0
Record	Unstructured	0.45	0.5	Procedure	vitrectomie; verwijdering van corpus vitreum; glasvochtverwijdering	Condition	2355	Ander letsel oog/adnexen	0.4511	0
Record	Unstructured	0.45	0.5	Observation	gesedeerd	Drug	4282	MIDAZOLAM INJVLST 5MG/ML AMP 3ML	0.4508	1
Record	Unstructured	0.4	0.45	Spec Anatomic Site	structuur van nephron; nephron; nefron; Nefronen	Observation	520	Hematurie	0.4497	0
Record	Unstructured	0.4	0.45	Measurement	verhoogde bezinkingssnelheid van erytrocyten; verhoogde BSE; verhoogd BSE; verhoogde bloedbezinkingssnelheid; Verhoogde bezinkingssnelheid van erytrocyten [BSE]; Verhoogde bezinkingssnelheid van erytrocyten BSE ; bezinkingssnelheid; erytrocyten, verhoging; erytrocyten; bezinkingssnelheid verhoogd; verhoging; bezinkingssnelheid van erytrocyten; bezinkingssnelheid erytrocyten verhoging; erytrocyten…	Measurement	94	Red bloodcell distribution width (CV), %	0.4495	0
Record	Unstructured	0.4	0.45	Condition	veranderingen in huidtextuur; veranderingen in huidstructuur; huidveranderingen; Veranderingen van huidstructuur; huid; verandering, structuur; verandering; huid, structuur; huid verandering structuur; verandering huid structuur	Device	5857	BLEPHASOL REINIGINGSLOTION OOGLEDEN	0.4487	0
Record	Unstructured	0.4	0.45	Procedure	orale anticonceptie; gebruikt orale anticonceptie; gebruikt oraal anticonceptiemiddel; gebruikt orale anticonceptivum; gebruikt OAC; pil; Anticonceptie: orale anticonceptie; Anticonceptie orale anticonceptie; orale contraceptie; anticonceptiepil; OAC; OC; de pil; oraal contraceptivum	Drug	2078	ESTRIOL OVULE 0,5MG	0.4483	0
Record	Unstructured	0.4	0.45	Spec Anatomic Site	Spine; Entire spine (body structure); Entire spine body structure ; Entire spine	Condition	197	Keelpijn	0.4463	0
Record	Unstructured	0.4	0.45	Spec Anatomic Site	structuur van flexura coli sinistra; structuur van flexura coli lienalis; linker flexura coli; flexura coli lienalis; flexura lienalis coli; flexura coli splenica; flexura coli sinistra; flexura lienalis	Condition	2327	Colitis ulcerosa	0.446	0
Record	Unstructured	0.4	0.45	Condition	exantheem; eruptie van huid; eruptie; huideruptie; huiduitslag; cutane eruptie; eruptio; Uitslag; Vluchtig exantheem en overige niet-specifieke erupties; Vluchtig exantheem en overige niet specifieke erupties; eruptie; huid; huid; eruptie; eruptie huid; huid eruptie; efflorescentie; rash; rash (niet-specifiek); rash NAO; rash en andere niet-specifieke huideruptie; rash niet specifiek ; rash en an…	Observation	14257	Inspectie voet: kalknagels	0.4449	0
Record	Unstructured	0.4	0.45	Procedure	weken	Device	13357	ABSORIN COMFORT SLIP DAY/NIGHT S	0.4436	0
Record	Unstructured	0.4	0.45	Spec Anatomic Site	geheel cor; geheel hart; hart	Measurement	23	Polsritme	0.4403	0
Record	Unstructured	0.4	0.45	Meas Value	preventieve intentie; preventief	Observation	287	Anticonceptie: orale anticonceptie	0.4396	0
Record	Unstructured	0.4	0.45	Device	spleetlamp	Condition	1063	Corpus alienum oog	0.4389	0
Record	Unstructured	0.4	0.45	Device	tester; testapparaat; testhulpmiddel; testsysteem	Measurement	896	Multi-rast (Phadiatop)	0.438	0
Record	Unstructured	0.4	0.45	Measurement	enkel-armindex; enkel armindex; EAI; enkel brachialis index; enkel brachialis test	Observation	7017	Albumine fractie in EW spectrum	0.4362	0
Record	Unstructured	0.4	0.45	Device	FFP - Fresh frozen plasma; Fresh frozen plasma, human; Fresh frozen plasma, human (product); Fresh frozen plasma, human (substance); Fresh frozen plasma (product); Fresh frozen plasma (substance); FFP Fresh frozen plasma; Fresh frozen plasma human; Fresh frozen plasma human product ; Fresh frozen plasma human substance ; Fresh frozen plasma product ; Fresh frozen plasma substance ; Fresh frozen p…	Measurement	46	Hematocriet (Ht), l/l	0.4354	0
Record	Unstructured	0.4	0.45	Meas Value	Naam; Naam (qualifier value); Naam qualifier value	Device	5714	TENA MEN LEVEL 1	0.4316	0
Record	Unstructured	0.4	0.45	Drug	paracetamol; PCM; acetaminophen	Device	5040	VOORLICHTING ALGEMEEN	0.4286	0
Record	Unstructured	0.4	0.45	Condition	chondrodermatitis nodularis helicis; chondrodermatitis nodularis helices; chondrodermatitis nodularis chronica helicis; chondrodermatitis nodularis chronica helices	Condition	2975	Oppervlakkig letsel oor	0.4282	0
Record	Unstructured	0.4	0.45	Drug	midazolam	Drug	958	METOCLOPRAMIDE TABLET 10MG	0.4258	0
Record	Unstructured	0.4	0.45	Spec Anatomic Site	gehele uterus; uterus	Condition	9451	Ander/niet-gespecificeerd neoplasma geslachtsorganen vrouw	0.4255	0
Record	Unstructured	0.4	0.45	Procedure	standaard rÃ¶ntgenfoto van thorax; rÃ¶ntgenfoto van borstkas; X-thorax; thoraxfoto; standaard X-thorax; standaard rÃ¶ntgenfoto van borstkas; standaard thoraxfoto; X thorax; standaard X thorax	Observation	2605	Conclusie longfunctieonderzoek	0.4244	0
Record	Unstructured	0.4	0.45	Measurement	schimmeltest	Measurement	52	Leukocyten urine (stick)	0.4203	0
Record	Unstructured	0.4	0.45	Device	hoes; overtrek	Device	42394	ABENA FIXATIE BUISVERBAND DUBB REK 10MX20CM	0.4172	1
Record	Unstructured	0.4	0.45	Meas Value	12G; 12G (qualifier value); 12G qualifier value	Measurement	69	Gamma-glutamyltransferase (gammaGT), U/l	0.4164	0
Record	Unstructured	0.4	0.45	Measurement	immunohistochemische verrichting; IHC-verrichting; IHC verrichting; Immunohistochemie	Measurement	33	Leukocyten, 10E9/l	0.4143	0
Record	Unstructured	0.4	0.45	Drug	Doxy	Device	9437	THUISZORG	0.4136	0
Record	Unstructured	0.4	0.45	Drug	budesonide	Drug	920	FOSTER AEROSOL 200/6MCG/DOSIS SPUITBUS 120DO	0.4121	0
Record	Unstructured	0.4	0.45	Drug	Rembrandt	Device	8662	DAVITAMON B COMPLEX FORTE DRAGEE	0.4118	0
Record	Unstructured	0.4	0.45	Observation	Lager; Lager (substance); Lager substance	Measurement	346	Lactaatdehydrogenase (LDH), U/l	0.4104	0
Record	Unstructured	0.4	0.45	Meas Value	additief	Measurement	1976	Vitamine B1 (thiaminedifosfaat)	0.4091	0
Record	Unstructured	0.4	0.45	Observation	Spice; Spice, NOS; Spice (substance); Spice NOS; Spice substance ; Kruiden	Drug	1285	PLANTAGO OVATA GRANULAAT 3,6G	0.4085	0
Record	Unstructured	0.4	0.45	Condition	Disease of immune system, NOS; Disease of immune system; Disorder of immune system, NOS; Disorder of immune system; Immunity disorders; Disease of immune system (disorder); Disorder of immune system (disorder); Disorder of immune system (navigational concept); Disease of immune system NOS; Disorder of immune system NOS; Disease of immune system disorder ; Disorder of immune system disorder ; Diso…	Condition	3030	Multipel myeloom	0.4065	0
Record	Unstructured	0.4	0.45	Observation	onderzoek; lichamelijk onderzoek; evaluatie van fysieke gesteldheid; beoordeling van lichamelijke status; fysieke beoordeling; Functieonderzoek; Lichamelijk onderzoek gericht; Onderzoek, lichamelijk; Onderzoek lichamelijk; lichamelijk onderzoek NAO	Observation	2164	Weet waar we nu zijn (MMSE2)	0.4062	0
Record	Unstructured	0.4	0.45	Condition	basaalcelcarcinoom; basaalcelepithelioom; BCC; ouderdomshuidkanker; basaalcelkanker; Carcinoom, basale-cel-; Basale-celcarcinoom; Carcinoom, gepigmenteerd basale-cel-; Epithelioom, basale-cel-; Ulcus rodens; Carcinoom basale cel ; Basale celcarcinoom; Carcinoom gepigmenteerd basale cel ; Epithelioom basale cel ; basalioom; basaalcel epithelioom; carcinoom basaalcel	Condition	1774	Decubitus	0.4057	0
Record	Unstructured	0.4	0.45	Meas Value	Sliding (qualifier value); Sliding qualifier value ; Sliding	Drug	257	DIVERSE MIDDELEN	0.4045	0
Record	Unstructured	0.4	0.45	Procedure	Denver Ontwikkeling Screeningtest; DOS	Procedure	1847	Cognitieve functietest (MMSE)	0.4044	0
Record	Unstructured	0.4	0.45	Procedure	interventieradiologie	Procedure	3342	Verrichting ter vervanging specialistenbezoek	0.4028	0
Record	Unstructured	0.4	0.45	Measurement	screening; bevolkingsonderzoek	Observation	6301	Anemiediagnostiek (Hb+MCV+zonodig meer)	0.4023	0
Record	Unstructured	0.4	0.45	Observation	Valeriana; Valeriaan	Drug	635	VAXIGRIP TETRA INJSUSP 2022/2023 WWSP 0,5ML	0.4017	0
Record	Unstructured	0.4	0.45	Device	verband; bandage; Bandages	Device	30029	ACTICO ULCERSYS VERBANDKOUS NORM BEIGE/WIT S	0.4007	1
Record	Unstructured	0.4	0.45	Observation	Intelligence, NOS; Intelligence, function (observable entity); Intelligence, function; Intelligence (function); Intelligence NOS; Intelligence function observable entity ; Intelligence function; Intelligence function ; Intelligence; Intelligentie	Measurement	42	Opmerking 1 algemeen	0.4005	0
Record	Unstructured	0.35	0.4	Measurement	differentiÃ«le suikerabsorptietest; SAT	Condition	408	Gestoorde glucosetolerantie	0.3999	0
Record	Unstructured	0.35	0.4	Measurement	bepaling van ferritine; ferritine	Observation	7004	Vrij trijodothyronine (FT3)	0.3997	0
Record	Unstructured	0.35	0.4	Spec Anatomic Site	structuur van pars descendens duodeni; pars descendens duodeni	Condition	1642	Gastritis/duodenitis	0.3964	0
Record	Unstructured	0.35	0.4	Condition	primaire artrose; primaire arthrose	Condition	252	Cataract/staar	0.3951	0
Record	Unstructured	0.35	0.4	Measurement	screeningstest	Observation	3450	Opmerking/beoordeling allergie (lab): In de inhalatiescreening zijn de volgende allergen	0.3944	0
Record	Unstructured	0.35	0.4	Measurement	Sensory profile; Occupational therapy sensory profile; Occupational therapy sensory profile (assessment scale); Sensory profile (assessment scale); Occupational therapy sensory profile assessment scale ; Sensory profile assessment scale	Measurement	42	Opmerking 1 algemeen	0.3933	0
Record	Unstructured	0.35	0.4	Condition	bipolaire stemmingsstoornis; manisch-depressieve stoornis; bipolaire stoornis; manisch depressieve stoornis; Psychose, manisch-depressieve; Affectieve psychose, bipolaire; Manisch-depressieve psychose; Psychose manisch depressieve; Affectieve psychose bipolaire; Manisch depressieve psychose; Bipolaire affectieve stoornis [manisch-depressieve stoornis]; Bipolaire affectieve stoornis, niet gespecif…	Observation	2878	Lithium (Priadel, Litarex)	0.3925	0
Record	Unstructured	0.35	0.4	Meas Value	verbeterd	Observation	718	Termijn vervolgconsult (DM2): 3 maanden	0.3882	0
Record	Unstructured	0.35	0.4	Device	beschermer; hulpmiddel voor beschermen, afdekken of afschermen; beschermingshulpmiddel; hulpmiddel voor beschermen afdekken of afschermen	Condition	600	Scabies	0.3871	0
Record	Unstructured	0.35	0.4	Procedure	evaluatie van urine; beoordeling van urinemonster; urineonderzoek	Measurement	31	Albumine urine portie, mg/l	0.3827	0
Record	Unstructured	0.35	0.4	Spec Anatomic Site	botstructuur van linker scapula; linker scapula; linker schouderblad	Drug	4238	ANTAGEL SANIAS SUSPENSIE	0.3823	0
Record	Unstructured	0.35	0.4	Procedure	Intravitreale injectie	Device	3022	DURATEARS FREE SINGLE DOSE OOGDR 20MG/ML TUB 0,4ML	0.381	0
Record	Unstructured	0.35	0.4	Drug	Egaten; degaten	Drug	4800	OTALGAN OORDRUPPELS	0.38	0
Record	Unstructured	0.35	0.4	Observation	kanteling; kantelen; omrollen	Condition	886	Refractie afwijking(en)	0.3799	0
Record	Unstructured	0.35	0.4	Device	hoes; overtrek	Device	7137	TENA PANTS PLUS LARGE	0.3797	0
Record	Unstructured	0.35	0.4	Drug	histamine-H2-receptorantagonist; histamine H2 receptorantagonist; H2-receptorantagonist; H2-blokker; H2-antagonist; histamine-2-receptorantagonist; H2 receptorantagonist; H2 blokker; H2 antagonist; histamine 2 receptorantagonist	Device	3226	NAALDENCONTAINER VERSTREKT	0.3793	0
Record	Unstructured	0.35	0.4	Device	verband; bandage; Bandages	Observation	2256	Pijn/gevoeligheid huid	0.3776	0
Record	Unstructured	0.35	0.4	Meas Value	uitgesteld	Observation	1489	Medicatie (CVRM) wijzigen: nee	0.3765	0
Record	Unstructured	0.35	0.4	Drug	cabergoline	Drug	3645	EMESAFENE ZETPIL	0.3764	0
Record	Unstructured	0.35	0.4	Measurement	perifere zuurstofsaturatie; SpO2	Measurement	213	pH urine (stick)	0.3759	0
Record	Unstructured	0.35	0.4	Device	stethoscoop; Stethoscopen	Device	32559	CINUFORCE STOOMDRUPPELS	0.3723	0
Record	Unstructured	0.35	0.4	Procedure	diagnostische verrichting; diagnostiek; Ander diagnostisch onderzoek; diagnostische procedure; diagnostische procedure NAO	Observation	1623	Andere reden voor contact	0.3722	0
Record	Unstructured	0.35	0.4	Meas Value	symmetrie; symmetrisch	Observation	2239	Weet voorwerpen te benoemen (MMSE6)	0.3716	0
Record	Unstructured	0.35	0.4	Spec Anatomic Site	gehele sinus maxillaris; bovenkaakholte; kaakholte	Condition	661	Acute/chronische rinosinusitis	0.3714	0
Record	Unstructured	0.35	0.4	Condition	abdominale pijn; buikpijn; Pijn, buik-; Pijn buik ; abdominaal; pijn; pijn; abdominaal; abdominaal pijn; pijn abdominaal; buikpijn NAO; darmpijn	Observation	523	Andere symptomen/klachten vagina	0.3711	0
Record	Unstructured	0.35	0.4	Meas Value	Ritual (qualifier value); Ritual qualifier value ; Ritual; Rituelen	Measurement	23	Polsritme	0.3707	0
Record	Unstructured	0.35	0.4	Spec Anatomic Site	structuur van voorhoofd; structuur van frons; frons; voorhoofd	Condition	2647	Furunkel/abces neus	0.3696	0
Record	Unstructured	0.35	0.4	Procedure	faryngoplastiek; farynxreconstructie	Procedure	3342	Verrichting ter vervanging specialistenbezoek	0.3684	0
Record	Unstructured	0.35	0.4	Meas Value	enigszins; enigermate	Condition	406	Braken	0.3682	0
Record	Unstructured	0.35	0.4	Spec Anatomic Site	structuur van ala nasi; neusvleugel; ala nasi	Observation	1651	Aanvullende geg. anamn/onderz (CVRM)	0.3682	0
Record	Unstructured	0.35	0.4	Drug	tacrolimus	Drug	6484	TERBINAFINE XIROMED TABLET 250MG	0.3678	0
Record	Unstructured	0.35	0.4	Device	oogheelkundige clip	Condition	638	Rood oog	0.3669	0
Record	Unstructured	0.35	0.4	Condition	vesiculair ademgeruis; VAG	Condition	1069	Draaiduizeligheid	0.3663	0
Record	Unstructured	0.35	0.4	Observation	granuloom; Granuloma; granuloom NAO	Condition	766	Paronychia	0.3663	0
Record	Unstructured	0.35	0.4	Observation	Below; Beneath; Infra-; Sub-; Subjacent; Under; Inferior (modifier) [Ambiguous]; Below (qualifier value); Inferior (qualifier value); Inferior (modifier) (qualifier value); Infra ; Sub ; Inferior modifier Ambiguous ; Below qualifier value ; Inferior qualifier value ; Inferior modifier qualifier value ; Inferior	Measurement	237	Ijzer, micromol/l	0.3659	0
Record	Unstructured	0.35	0.4	Observation	bevriezing van loopbeweging; freezing; frozen gait	Condition	1707	Ziekte van Parkinson	0.3641	0
Record	Unstructured	0.35	0.4	Procedure	evaluatie; beoordeling; klinische evaluatie; Onderzoeken; onderzoek NAO; Inv	Procedure	8059	MRSA-screening	0.3611	0
Record	Unstructured	0.35	0.4	Observation	Myelin associate glycoprotein; MAG; Myelin associate glycoprotein (substance); Myelin associate glycoprotein substance	Device	7199	CETOMACROGOLZALF FNA LMT	0.3606	0
Record	Unstructured	0.35	0.4	Drug	Abstral	Condition	977	Likdoorn(s)/eeltknobbel(s)	0.3604	0
Record	Unstructured	0.35	0.4	Condition	Guillain-BarrÃ©-syndroom; Guillain-barree-syndroom; syndroom van Guillain-BarrÃ©; syndroom van Guillain-barree; Guillain BarrÃ© syndroom; Guillain barree syndroom; syndroom van Guillain BarrÃ©; syndroom van Guillain barree; acute idiopathische polyradiculoneuropathie; acute idiopatische polyradiculoneuropathie; GBS; Acute auto-immuunneuropathie; Acute inflammatoire polyneuropathie; Polyradiculone…	Condition	1012	Spanningshoofdpijn	0.3532	0
Visit	Structured	0.95	1	Observation	Echografie nier	Procedure	C0203408	echografie van nier; echo nier; echo nieren	0.9969	1
Visit	Structured	0.95	1	Measurement	Oestradiol	Drug	C0014912	oestradiol; estradiol	0.9965	1
Visit	Structured	0.95	1	Measurement	Afwijkende uitslag urine-onderzoek	Metadata	C0438142	afwijkend resultaat van urine-analyse; urinescreening met afwijkende uitslag; afwijkend resultaat van urine analyse; urinescreening met afwijkend resultaat; Afwijkende uitslag urine-onderzoek; Afwijkende uitslag urine onderzoek; urineanalyse abnormaal; urineanalyse abnormaal NAO; urinetest abnormaal; Abnormale uitslag urine-onderzoek nao; Abnormale uitslag urine onderzoek nao	0.9963	1
Visit	Structured	0.95	1	Measurement	Borrelia Burgdorferi IgG	Observation	C0368787	immunoglobuline G-antilichaam tegen Borrelia burgdorferi; immunoglobuline G antilichaam tegen Borrelia burgdorferi; IgG-antistof tegen Borrelia burgdorferi; Borrelia burgdorferi-IgG; IgG-antilichaam tegen Borrelia burgdorferi; anti-Borrelia burgdorferi-IgG; IgG antistof tegen Borrelia burgdorferi; Borrelia burgdorferi IgG; IgG antilichaam tegen Borrelia burgdorferi; anti Borrelia burgdorferi IgG	0.994	1
Visit	Structured	0.95	1	Condition	Coxsackie virus	Observation	C0010247	Coxsackie virus; coxackie virus	0.993	1
Visit	Structured	0.95	1	Condition	FoliumzuurdeficiÃ«ntie-anemie	Condition	C0151482	anemie door foliumzuurdeficiÃ«ntie; bloedarmoede door foliumzuurtekort; FoliumzuurdeficiÃ«ntie-anemie; FoliumzuurdeficiÃ«ntie anemie; Anemie door foliumzuurdeficiÃ«ntie, niet gespecificeerd; Anemie door foliumzuurdeficiÃ«ntie niet gespecificeerd; anemie; deficiÃ«ntie folaat; anemie; deficiÃ«ntie foliumzuur; anemie; deficiÃ«ntie, folaat; anemie; folaatdeficiÃ«ntie; anemie; foliumzuurdeficiÃ«ntie; …	0.9929	1
Visit	Structured	0.95	1	Procedure	Urineonderzoek	Procedure	C2711865	evaluatie van urine; beoordeling van urinemonster; urineonderzoek	0.9922	1
Visit	Structured	0.95	1	Measurement	Polsritme	Measurement	C0425564	polsritme	0.9915	1
Visit	Structured	0.95	1	Drug	KETOCONAZOL	Drug	C0022625	ketoconazol; ketoconazole	0.9911	1
Visit	Structured	0.95	1	Observation	Geneesmiddelbijwerking	Observation	C0041755	ongewenste reactie van geneesmiddel; ongewenste reaktie van geneesmiddel; ongewenste reactie op medicatie en/of drugs; ongewenste reaktie op medicatie en/of drugs; bijwerking van geneesmiddel; ongewenste reactie op medicatie en of drugs; ongewenste reaktie op medicatie en of drugs; medicatiegeÃ¯nduceerde bijwerking; geneesmiddelbijwerking; 'adverse reaction' op medicatie en/of drugs; 'adverse rea…	0.989	1
Visit	Structured	0.95	1	Device	INCONTINENTIE	Condition	C0021167	incontinentie; incontinentie NAO	0.9868	1
Visit	Structured	0.95	1	Drug	FUROSEMIDE TABLET 40MG	Drug	C0981442	Furosemide 40 mg oral tablet; Frusemide 40mg tablet; Frusemide 40 mg oral tablet; Product containing frusemide 40 mg/1 each oral tablet; Product containing frusemide 40 mg/1 each oral tablet (clinical drug); Product containing only frusemide 40 mg/1 each oral tablet (clinical drug); Product containing only frusemide 40 mg/1 each oral tablet; Product containing precisely furosemide 40 milligram/1 …	0.9853	1
Visit	Structured	0.95	1	Observation	Inspannings-ECG	Procedure	C1304755	inspanningselektrocardiografie; inspannings-ECG; inspannings ECG; inspanningselektrocardiogram	0.9852	1
Visit	Structured	0.95	1	Condition	Angst voor kanker	Condition	C0233705	carcinofobie; angst voor kanker; Angst voor kanker zenuwstelsel; Angst voor kanker huid/subcutis; Angst voor kanker urinewegen; Angst voor kanker huid subcutis; kankervrees; kankerfobie	0.9829	1
Visit	Structured	0.95	1	Device	VOORLICHTING INCONTINENTIE	Condition	C0021167	incontinentie; incontinentie NAO	0.9814	1
Visit	Structured	0.95	1	Procedure	Stoppen met roken gedragsmatige ondersteuning	Procedure	C1692317	ondersteuning bij stoppen met roken; hulp bij stoppen met roken	0.9801	1
Visit	Structured	0.95	1	Procedure	Sectio caesarea	Metadata	S80771000146107	primaire sectio caesarea; geplande keizersnede; geplande keizersnee; primaire keizersnede; primaire keizersnee	0.9757	1
Visit	Structured	0.95	1	Measurement	Protrombinetijd (PT), sec	Measurement	C0033707	Prothrombin time; Quick one stage prothrombin time; Protime; PT assay; One stage prothrombin time; PT - Prothrombin time; PTT - Prothrombin time; Prothrombin time (procedure); One stage prothrombin time (procedure); PT Prothrombin time; PTT Prothrombin time; Prothrombin time procedure ; One stage prothrombin time procedure ; Protrombinetijd; protrombinetest; protrombinetijdtest	0.9734	1
Visit	Structured	0.95	1	Observation	Relatieprobleem met partner	Observation	C0686973	moeilijkheden met partner; moeilijkheden met levenspartner; relatieproblemen; Probleem met gedrag van partner; Probleem met verslaving van partner; Probleem met agressie van partner; Probleem met ziekte van partner	0.9694	1
Visit	Structured	0.95	1	Observation	Sub-/infertiliteit man	Metadata	C0497489	Infertiliteit/subfertiliteit man; Infertiliteit subfertiliteit man	0.9685	1
Visit	Structured	0.95	1	Procedure	Sterilisatie man	Procedure	C0024559	mannelijke sterilisatie; steriliseren van man; sterilisatie van man	0.9679	1
Visit	Structured	0.95	1	Procedure	RÃ¶ntgen-/beeldvormend onderzoek	Observation	C0457276	radiografische beeldvorming; rÃ¶ntgenbeeldvorming; rÃ¶ntgenonderzoek	0.9659	1
Visit	Structured	0.95	1	Device	VOORLICHTING DIABETES	Condition	C0011849	diabetes mellitus; diabetes; suikerziekte; Mellitus, diabetes; Mellitus diabetes; Niet gespecificeerde diabetes mellitus; diabetes mellitus NAO	0.9634	1
Visit	Structured	0.95	1	Condition	Fistula ani	Condition	C0149889	anorectale fistel; anorectaal; fistel; fistel; anorectaal; anorectaal fistel; fistel anorectaal	0.9624	1
Visit	Structured	0.95	1	Condition	ReumatoÃ¯de artritis/verwante aandoening(en)	Condition	C3495832	reumatische aandoening	0.9603	1
Visit	Structured	0.95	1	Device	INCONTINENTIE	Condition	C0150045	urge-incontinentie; urge incontinentie; aandrangincontinentie; incontinentie; urge; incontinentie; urine, urge; urge; incontinentie; urine; incontinentie, urge; incontinentie urge; incontinentie urine urge; urine incontinentie urge; urge-incontinentiesyndroom; urge incontinentiesyndroom	0.9588	1
Visit	Structured	0.95	1	Drug	RAMIPRIL TABLET 2,5MG	Drug	C0989605	ramipril 2.5 MG; ramipril 2 5 MG	0.956	1
Visit	Structured	0.95	1	Device	INCONTINENTIEMATERIAAL	Condition	C0021167	incontinentie; incontinentie NAO	0.9532	1
Visit	Structured	0.95	1	Drug	TEMAZEPAM TABLET 10MG	Drug	C1129816	temazepam 10 MG	0.9522	1
Visit	Structured	0.95	1	Drug	SUMATRIPTAN TABLET 100MG	Drug	C1126059	sumatriptan 100 MG	0.9522	1
Visit	Structured	0.9	0.95	Drug	DIAZEPAM APOTEX TABLET 5MG	Drug	C0688562	Diazepam 5 mg oral tablet; Diazepam 5mg tablet; Product containing diazepam 5 mg/1 each oral tablet (clinical drug); Product containing diazepam 5 mg/1 each oral tablet; Product containing only diazepam 5 mg/1 each oral tablet (clinical drug); Product containing only diazepam 5 mg/1 each oral tablet; Product containing precisely diazepam 5 milligram/1 each conventional release oral tablet (clinic…	0.9446	1
Visit	Structured	0.9	0.95	Device	Aanwezigheid pacemaker/interne defibrillator	Observation	C2733619	implanteerbare cardioverter-defibrillator in situ; implanteerbare cardioverter defibrillator in situ; aanwezigheid van ICD; ICD in situ; implanteerbare cardiale defibrillator in situ; aanwezigheid van implanteerbare hartdefibrillator	0.9415	1
Visit	Structured	0.9	0.95	Drug	INFLUENZAVACCIN (NIET GESPECIFICEERD)	Drug	C0021403	influenzavaccin; griepvaccin; influenzavirusvaccin	0.9412	1
Visit	Structured	0.9	0.95	Measurement	Cytomegalovirus IgG, U/ml	Drug	C0369080	Immunoglobulin G antibody to Cytomegalovirus; Anti-Cytomegalovirus IgG; Immunoglobulin G antibody to Cytomegalovirus (substance); Cytomegalovirus IgG; Anti Cytomegalovirus IgG; Immunoglobulin G antibody to Cytomegalovirus substance	0.9398	1
Visit	Structured	0.9	0.95	Observation	Sub-/infertiliteit vrouw	Condition	C0021361	vrouwelijke infertiliteit; Sub-/infertiliteit vrouw; Sub infertiliteit vrouw; Infertiliteit van de vrouw; Infertiliteit bij vrouw; Infertiliteit bij vrouw, niet gespecificeerd; Infertiliteit bij vrouw niet gespecificeerd; infertiliteit; vrouw; infertiliteit vrouw; onvruchtbaarheid vrouwelijk; vrouwelijke onvruchtbaarheid; vrouwelijke onvruchtbaarheid van niet-gespecificeerde oorsprong; vrouwelijk…	0.9377	1
Visit	Structured	0.9	0.95	Condition	Andere symptomen/klachten bloed/lymfestelsel	Metadata	C0576449	bevinding betreffende bloed, lymfatisch systeem en immuunsysteem; bevinding betreffende bloed lymfatisch systeem en immuunsysteem; bevinding betreffende bloed, lymfestelsel en afweersysteem; bevinding betreffende bloed lymfestelsel en afweersysteem; Andere symptomen/klachten bloed/lymfestelsel; Symptomen/klachten bloed/bloedvormende organen; Andere symptomen klachten bloed lymfestelsel; Symptomen…	0.9365	1
Visit	Structured	0.9	0.95	Device	VOORLICHTING INCONTINENTIE	Condition	C0042024	urine-incontinentie; urine incontinentie; Urine-incontinentie [ex. P12]; Urine incontinentie ex P12 ; Incontinentia urinae; Niet gespecificeerde urine-incontinentie; Niet gespecificeerde urine incontinentie; blaas; zwak; incontinentie; urine; urine; incontinentie; zwak; blaas; blaas zwak; incontinentie urine; zwak blaas; blaasincontinentie; niet-specifieke urine-incontinentie; onvrijwillige micti…	0.936	1
Visit	Structured	0.9	0.95	Observation	Soort tabak/rookwaar: pijp	Observation	C0337665	pijproker; rookt pijp	0.9329	1
Visit	Structured	0.9	0.95	Procedure	Diagnostiek met behulp van Doppler	Procedure	C4707347	echo-Doppler-onderzoek van bloedvat; echo Doppler onderzoek van bloedvat; duplexonderzoek van bloedvat; doppleronderzoek	0.9308	1
Visit	Structured	0.9	0.95	Measurement	Polsritme	Measurement	C0391850	pulsaties; pulsatie; polsslag	0.9222	1
Visit	Structured	0.9	0.95	Condition	Gegeneraliseerde roodheid/erytheem huid	Condition	C0041834	erytheem van huid; huidige status van erytheem; Lokale roodheid/erytheem huid; Gegeneraliseerde roodheid/erytheem huid; Lokale roodheid erytheem huid; Gegeneraliseerde roodheid erytheem huid; Erythema; Erythemateuze dermatose, niet gespecificeerd; Erythemateuze dermatose niet gespecificeerd; erytheem NAO; erythemateuze aandoeningen; erythemen; huiderytheem; niet-gespecificeerde erythemateuze aand…	0.9203	1
Visit	Structured	0.9	0.95	Observation	Drugsgebruik: ja	Condition	C0476643	[V]Drug use; [V]Drug use (context-dependent category); [V]Drug use (situation); V Drug use; V Drug use context dependent category ; V Drug use situation ; Geneesmiddel- en druggebruik; Geneesmiddel en druggebruik; druggebruik; probleem; drugs; gebruik; gebruik; drugs; probleem; druggebruik; druggebruik probleem; drugs gebruik; gebruik drugs; probleem druggebruik	0.9185	1
Visit	Structured	0.9	0.95	Measurement	Vitamine B1 (thiaminedifosfaat)	Drug	C0039840	thiamine; vitamine B1; aneurine	0.9164	1
Visit	Structured	0.9	0.95	Observation	Probleem huisvesting/buurt	Metadata	C0337630	probleem; behuizing; behuizing; probleem; probleem behuizing; behuizing probleem	0.916	1
Visit	Structured	0.9	0.95	Device	MACROGOL 300	Drug	C0032479	forlax; macrogol 4000; polyethylene glycol 4000	0.9136	1
Visit	Structured	0.9	0.95	Procedure	Andere preventieve verrichting	Meas Value	C0199176	profylactische intentie; preventieve verrichting; profylaxe; profylactisch; Andere preventieve verrichting; preventie; profylaxe NAO	0.913	1
Visit	Structured	0.9	0.95	Procedure	Stoppen met roken gedragsmatig en UR-middelen	Observation	C0425310	gestopt met roken	0.9102	1
Visit	Structured	0.9	0.95	Drug	GLIMEPIRIDE TABLET 4MG	Drug	C0986240	glimepiride 4 MG	0.9096	1
Visit	Structured	0.9	0.95	Condition	Chronische bronchitis/bronchiÃ«ctasieÃ«n	Condition	C0008677	chronische bronchitis; Chronische bronchitis/bronchiÃ«ctasieÃ«n; Chronische bronchitis bronchiÃ«ctasieÃ«n; Bronchitis, chronische; Bronchitis chronische; Niet gespecificeerde chronische bronchitis; bronchitis; chronisch; chronisch; bronchitis; bronchitis chronisch; chronisch bronchitis; bronchitis chronisch NAO; chronische bronchitis, niet-gespecificeerd; niet-gespecificeerde chronische bronchiti…	0.9086	1
Visit	Structured	0.9	0.95	Drug	RAMIPRIL TABLET 10MG	Drug	C0992872	ramipril 5 MG	0.9078	1
Visit	Structured	0.9	0.95	Observation	Soort tabak/rookwaar: sigaren	Observation	C0337666	rookt sigaren; sigaarroker	0.9068	1
Visit	Structured	0.9	0.95	Measurement	Fundusfoto/fundoscopie	Procedure	C0857076	fundusonderzoek	0.9062	1
Visit	Structured	0.9	0.95	Condition	Bipolaire i stoornis, meest recente episode (of actueel) niet gespecificeerd	Condition	C0005586	bipolaire stemmingsstoornis; manisch-depressieve stoornis; bipolaire stoornis; manisch depressieve stoornis; Psychose, manisch-depressieve; Affectieve psychose, bipolaire; Manisch-depressieve psychose; Psychose manisch depressieve; Affectieve psychose bipolaire; Manisch depressieve psychose; Bipolaire affectieve stoornis [manisch-depressieve stoornis]; Bipolaire affectieve stoornis, niet gespecif…	0.906	1
Visit	Structured	0.9	0.95	Procedure	Tapen	Drug	C1704747	Tape; Tape (basic dose form); Tape basic dose form	0.9049	1
Visit	Structured	0.9	0.95	Procedure	Injectie	Observation	C0555966	injectie gegeven	0.9044	1
Visit	Structured	0.9	0.95	Drug	ETORICOXIB TABLET FO 120MG	Drug	C1306284	etoricoxib 120 MG	0.904	1
Visit	Structured	0.9	0.95	Device	CETOMACROGOL CREME	Drug	C0007901	cetamacrogol; cremor cetomacrogolis	0.9031	1
Visit	Structured	0.9	0.95	Device	INCONTINENTIE	Condition	C0869256	stress- en urge-incontinentie; stress en urge incontinentie; stress- Ã©n urge-incontinentie; stress Ã©n urge incontinentie; Gemengde incontinentie	0.9027	1
Visit	Structured	0.9	0.95	Condition	Boezem fibrilleren	Condition	C2586056	permanent atriumfibrilleren; permanente atriale fibrillatie; permanente atriale fibrilatie	0.9023	1
Visit	Structured	0.9	0.95	Measurement	Perifeer (enkel) oedeem, pitting	Condition	C0235886	Edema of leg; Oedema of leg; Edema of leg (finding); Edema of leg finding ; Leg edema; Leg oedema; benen; oedeem; oedeem; benen; benen oedeem; oedeem benen; oedeem van de benen; beenoedeem; oedeem van benen	0.9014	1
Visit	Structured	0.85	0.9	Procedure	Pneumokokken vaccinatie	Drug	C0358314	pneumokokkenvaccin; vaccin tegen Streptococcus pneumoniae; vaccin tegen pneumokok; vaccin tegen Pneumococcus	0.8996	1
Visit	Structured	0.85	0.9	Observation	Klachten, vragen patiÃ«nt (CVRM): hoofdpijn	Condition	C0033893	psychogene hoofdpijn; spanningshoofdpijn; Hoofdpijn, spannings-; Stresshoofdpijn; Hoofdpijn spannings ; hoofdpijn; spanning; spanning; hoofdpijn; hoofdpijn spanning; spanning hoofdpijn; spanningshoofdpijnen	0.8995	1
Visit	Structured	0.85	0.9	Drug	SUMATRIPTAN TABLET 100MG	Drug	C1126222	sumatriptan 50 MG	0.8973	1
Visit	Structured	0.85	0.9	Condition	Hersenschudding/hoofdtrauma	Condition	C0558400	traumatisch cerebraal letsel; letsel van hersenen; cerebraal trauma; hersentrauma	0.8957	1
Visit	Structured	0.85	0.9	Device	EU FLUCLOXACILLINE	Drug	C0016267	flucloxacilline; flucloxacillin; floxacillin	0.8948	1
Visit	Structured	0.85	0.9	Measurement	Zuurstofsaturatie, %	Measurement	C0428174	zuurstofsaturatie in bloed; verzadiging van hemoglobine met zuurstof; saturatie	0.8948	1
Visit	Structured	0.85	0.9	Drug	SERTRALINE AUROBINDO TABLET FILMOMHULD 100MG	Drug	C1123628	sertraline 100 MG	0.8925	1
Visit	Structured	0.85	0.9	Observation	Geheugen-/concentratie-/oriÃ«ntatiestoornissen	Observation	C0233414	probleem met aandacht vasthouden; concentratieprobleem; aandachtsstoornis; Geheugen-/concentratie-/oriÃ«ntatiestoornissen; Geheugen concentratie oriÃ«ntatiestoornissen; stoornis van aandacht	0.8912	1
Visit	Structured	0.85	0.9	Condition	Andere ziekte(n) huid/subcutis	Condition	C0281822	huidprobleem	0.8865	1
Visit	Structured	0.85	0.9	Condition	Strabismus/scheelzien	Condition	C0015310	concomiterend divergent strabismus; divergent strabisme; concomiterend divergent strabisme; Strabismus divergens; Scheelzien naar buiten; Strabismus concomitans divergens; concomitans; strabismus, divergens; divergens; strabismus; strabismus; concomitans, divergens; strabismus; divergens; concomitans strabismus divergens; divergens strabismus; divergent scheelzien; divergente bijkomende strabismus	0.8844	1
Visit	Structured	0.85	0.9	Procedure	Urineonderzoek	Specimen	C1610733	urine	0.8827	1
Visit	Structured	0.85	0.9	Procedure	RÃ¶ntgen-/beeldvormend onderzoek	Observation	C0034599	Radiology - specialty; Radiology - specialty (qualifier value); Radiology - speciality; Radiology specialty; Radiology specialty qualifier value ; Radiology speciality; Radiology; Radiologie	0.8781	1
Visit	Structured	0.85	0.9	Observation	Sperma-onderzoek: tijdstip lozing	Measurement	C0202533	Semen analysis (procedure); Semen analysis; Semen analysis, NOS; SA - Semen analysis; Semen analysis procedure ; Semen analysis NOS; SA Semen analysis; sperma analyse	0.8758	1
Visit	Structured	0.85	0.9	Device	INCONTINENTIE	Condition	C0015732	incontinentie voor feces; incontinentie voor faeces; incontinentie van feces; incontinentie van faeces; fecale incontinentie; ontlastingsincontinentie; incontinentie voor ontlasting; faeces; incontinentie; feces; incontinentie; incontinentie; faeces; incontinentie; feces; faeces incontinentie; feces incontinentie; incontinentie faeces; incontinentie feces; darmincontinentie; feces, incontinentie …	0.8741	1
Visit	Structured	0.85	0.9	Device	NU-GEL HYDROGEL	Device	C0063083	Hydrogel (substance); Hydrogel substance ; Hydrogel	0.8725	1
Visit	Structured	0.85	0.9	Procedure	Materiaalkosten blaaskatheter	Device	C0179802	urinekatheter; blaaskatheter; blaascatheter	0.8713	1
Visit	Structured	0.85	0.9	Drug	ENALAPRIL MALEAAT SANDOZ TABLET 20MG	Drug	C1123176	enalapril 10 MG	0.8711	1
Visit	Structured	0.85	0.9	Drug	TRIAMCINOLONACETONIDE GEMICRONISEERD	Drug	C0040866	triamcinoloneacetonide; triamcinolone acetonide	0.8704	1
Visit	Structured	0.85	0.9	Drug	ESCITALOPRAM TABL OMH 5MG ACCOR	Drug	C1171040	escitalopram 5 MG; citalopram 5 MG	0.8613	1
Visit	Structured	0.85	0.9	Observation	Diabetes-gerelateerde klachten: gb	Condition	C0011849	diabetes mellitus; diabetes; suikerziekte; Mellitus, diabetes; Mellitus diabetes; Niet gespecificeerde diabetes mellitus; diabetes mellitus NAO	0.8612	1
Visit	Structured	0.85	0.9	Device	INCONTINENTIE	Condition	C0042025	stressincontinentie; Stress-incontinentie; Stress incontinentie; Incontinentie, stress-; Incontinentie stress ; incontinentie; stress; incontinentie; urine, stress; stress; incontinentie; urine; incontinentie, stress; incontinentie stress; incontinentie urine stress; urine incontinentie stress; stress-urine-incontinentie; stress urine incontinentie	0.86	1
Visit	Structured	0.85	0.9	Measurement	Ureum, mmol/l	Unit	C0439342	mU/L; milliunit/liter; milliunit/litre; microU/mL; microunit/milliliter; microunit/millilitre; uU/mL; Microunit/milliliter (qualifier value); Milliunit/liter (qualifier value); mU/L (qualifier value); uU/mL (qualifier value); mU L; milliunit liter; milliunit litre; microU mL; microunit milliliter; microunit millilitre; uU mL; Microunit milliliter qualifier value ; Milliunit liter qualifier value …	0.8585	0
Visit	Structured	0.85	0.9	Measurement	Magnesium, mmol/l	Unit	C1532563	mmol/L; Millimole/liter; millimole/litre; millimolar; Millimole/liter (qualifier value); mmol/L (qualifier value); mcmol/mL; Micromole/milliliter; Micromole/millilitre; Micromole per milliliter; Micromole per millilitre; Micromole/milliliter (qualifier value); umol/mL; mmol L; Millimole liter; millimole litre; Millimole liter qualifier value ; mmol L qualifier value ; mcmol mL; Micromole millilit…	0.8576	0
Visit	Structured	0.85	0.9	Procedure	Chirurgie, categorie A	Procedure	C0543467	operatie; chirurgische ingreep; Chirurgie, operatieve; Behandeling, operatieve; Interventie, chirurgische; Operatieve chirurgie; Chirurgie operatieve; Behandeling operatieve; Interventie chirurgische; chirurgische verrichting; operatie NAO	0.8573	1
Visit	Structured	0.85	0.9	Condition	Endometriumcarcinoom	Condition	C2959547	sarcoom van endometrium; sarcoom van baarmoederslijmvlies; endometriumsarcoom; endometrium; sarcoom; sarcoom; endometrium; endometrium sarcoom; sarcoom endometrium; sarcoma van het endometrium	0.8567	1
Visit	Structured	0.85	0.9	Device	BIO-OIL	Drug	C0028908	olie	0.8557	1
Visit	Structured	0.85	0.9	Observation	Kortademig gevoeld door astma (ACQ4)	Metadata	C1388876	status; astma; astma; status; status astma; astma status	0.8553	1
Visit	Structured	0.85	0.9	Condition	Impetigo/impetiginisatie	Condition	C1314968	psoriasis pustulosa; impetigo herpetiformis; herpetiformis; impetigo; impetigo; herpetiformis; herpetiformis impetigo	0.8551	1
Visit	Structured	0.85	0.9	Measurement	Activ. partial tromboplastinetijd (APTT), sec	Measurement	C0368930	coagulatietijd; stollingstijd	0.8546	1
Visit	Structured	0.85	0.9	Measurement	Troponine-T, bloed (TNT)	Measurement	C0523952	bepalen van troponine; troponine; troponine NAO	0.8504	1
Visit	Structured	0.8	0.85	Observation	Alcoholgebruik	Condition	C0549393	alcoholprobleem; alcoholprobleem NAO	0.8491	1
Visit	Structured	0.8	0.85	Drug	METOPROLOLSUCCINAAT SANDOZ RET 200 TABL MGA 190MG	Drug	C1102200	metoprolol 200 MG	0.8477	1
Visit	Structured	0.8	0.85	Condition	Taeniasis	Observation	C0039249	Taenia; Taeniarhynchus; Lintwormen	0.8466	1
Visit	Structured	0.8	0.85	Procedure	Euthanasie	Observation	C4521763	omgekomen	0.8413	1
Visit	Structured	0.8	0.85	Observation	Lichaamsbeweging omschrijving	Observation	C0026606	motorisch gedrag; fysiek gedrag; motorische activiteit; Lichamelijke activiteit; Bewegingsactiviteit; Motoriek; Activiteit, bewegings-; Activiteit, lichamelijke; Activiteit, motorische; Activiteit bewegings ; Activiteit lichamelijke; Activiteit motorische	0.8392	1
Visit	Structured	0.8	0.85	Condition	Dyshidrotisch eczeem	Condition	C0549202	gebarsten huid; desiccatie door eczeem; uitdroging door eczeem	0.8387	1
Visit	Structured	0.8	0.85	Procedure	IUD inbrengen/ Implanteren c.q. verwijderen implanonstaafje	Observation	C0420866	IUD removal awaited; IUD removal (& [awaited]); Contraceptive intrauterine device removal awaited; Contraceptive intrauterine device removal awaited (finding); IUD removal; IUD removal (& [awaited]) (finding); IUD removal (& [awaited]) (situation); IUD removal awaited ; Contraceptive intrauterine device removal awaited finding ; IUD removal awaited finding ; IUD removal awaited situation ; Contra…	0.8356	1
Visit	Structured	0.8	0.85	Procedure	Andere preventieve verrichting	Meas Value	C1456501	preventieve intentie; preventief	0.8352	1
Visit	Structured	0.8	0.85	Procedure	Varices sclerosering in geval van cosmetiek	Procedure	C0398204	injectie van scleroserend agens in varix; injectie van scleroserende stof in spatader; injectie van scleroserend middel in varix; scleroseren	0.8338	1
Visit	Structured	0.8	0.85	Device	WATER SPOELING	Observation	C0043047	water	0.8317	1
Visit	Structured	0.8	0.85	Measurement	M.C.H.C., mmol/l	Unit	C0439190	mmol; mmol (qualifier value); millimole (qualifier value); mmol qualifier value ; millimole qualifier value ; millimole	0.8314	0
Visit	Structured	0.8	0.85	Measurement	Calcium gecorrigeeerd (voor albumine)	Observation	C0006675	Calcium, NOS; Ca - Calcium; Calcium coagulation factor; Coagulation factor IV; Calcium analyte; Calcium product; Product containing calcium (product); Calcium-containing product; Product containing calcium; Product containing calcium (medicinal product); Calcium analyte (substance); Calcium (substance); Coagulation factor IV -RETIRED-; Coagulation factor IV (substance); Calcium NOS; Ca Calcium; P…	0.83	1
Visit	Structured	0.8	0.85	Condition	Dwangsyndromen	Observation	C0233697	dwanggedachte; dwangmatig denken; Obsessies; obsessief; ruminatie; ruminatie; obsessief; obsessief ruminatie; ruminatie obsessief; obsessie; obsessief rumineren	0.8293	1
Visit	Structured	0.8	0.85	Observation	Functiebeperking/handicap oog/adnexen	Condition	C0525065	Blind person; Blind person (finding); Blind person finding ; Slechtziende persoon; Blinden; Personen met een visuele handicap; Slechtziende personen	0.8286	1
Visit	Structured	0.8	0.85	Device	CATHETERSET KENDALL INBRENGSET	Device	C0085590	katheter	0.8253	1
Visit	Structured	0.8	0.85	Observation	Amenorroe	Condition	C0429468	anovulatoire cyclus; anovulair; cyclus; cyclus; anovulatoir; gebrekkig; ovulatie; ovulatie; uitblijven van of gebrek aan; anovulair cyclus; cyclus anovulatoir; gebrekkig ovulatie; ovulatie uitblijven van of gebrek aan; anovulatoire cycli	0.8223	1
Visit	Structured	0.8	0.85	Measurement	Hemoglobine (Hb), mmol/l	Unit	C1532563	mmol/L; Millimole/liter; millimole/litre; millimolar; Millimole/liter (qualifier value); mmol/L (qualifier value); mcmol/mL; Micromole/milliliter; Micromole/millilitre; Micromole per milliliter; Micromole per millilitre; Micromole/milliliter (qualifier value); umol/mL; mmol L; Millimole liter; millimole litre; Millimole liter qualifier value ; mmol L qualifier value ; mcmol mL; Micromole millilit…	0.8215	0
Visit	Structured	0.8	0.85	Device	NATRIUMCHLORIDE	Unit	C1959973	Percent sodium chloride; % NaCl; Percent sodium chloride (qualifier value); NaCl; Percent sodium chloride qualifier value	0.8205	1
Visit	Structured	0.8	0.85	Measurement	Gamma-glutamyltransferase (gammaGT), U/l	Drug	C0017040	Gamma-glutamyl transpeptidase; Gamma-glutamyltransferase; Glutamyl transpeptidase; Gamma gTP; GGT - gamma-glutamyl transferase; Gamma-glutamyltransferase (substance); Gamma glutamyl transpeptidase; Gamma glutamyltransferase; GGT gamma glutamyl transferase; Gamma glutamyltransferase substance ; Gamma-glutamyl transferase; Gamma glutamyl transferase	0.8186	0
Visit	Structured	0.8	0.85	Procedure	Lichamelijk onderzoek volledig	Observation	C0031809	onderzoek; lichamelijk onderzoek; evaluatie van fysieke gesteldheid; beoordeling van lichamelijke status; fysieke beoordeling; Functieonderzoek; Lichamelijk onderzoek gericht; Onderzoek, lichamelijk; Onderzoek lichamelijk; lichamelijk onderzoek NAO	0.8182	1
Visit	Structured	0.8	0.85	Drug	ESTRADIOL TABLET 0,5MG	Drug	C0985842	Estradiol 2mg; Oestradiol 2mg; Estradiol 2mg (product); Estradiol 2mg product ; estradiol 2 MG	0.8167	1
Visit	Structured	0.8	0.85	Condition	Pijn oog	Condition	C2721644	pijnlijke oogbeweging	0.8143	1
Visit	Structured	0.8	0.85	Drug	PREDNISOLON OOGDR 5MG/ML M 0,5ML	Drug	C0032950	prednisolon; prednisoLONE	0.8111	1
Visit	Structured	0.8	0.85	Condition	Rug symptomen/klachten	Metadata	C0423679	rugpijn met uitstraling; uitstralende dorsalgie; Lage-rugpijn met uitstraling; Lage rugpijn met uitstraling	0.8105	1
Visit	Structured	0.8	0.85	Device	B12 METHYLCOBALAMINE PROVIFORM ZUIGTABLET 1000MCG	Drug	C0065844	Mecobalamin; Methylcobalamin; Mecobalamin (product); Methylcobalamin-containing product; Product containing methylcobalamin; Product containing methylcobalamin (medicinal product); Methylcobalamin product; Mecobalamin-containing product; Mecobalamin (substance); Product containing mecobalamin (medicinal product); Methylcobalamin (substance); Mecobalamin product ; Methylcobalamin containing produc…	0.8097	1
Visit	Structured	0.8	0.85	Drug	FLUVOXAMINE TABLET AFBOUW	Drug	C0085228	fluvoxamine	0.8079	1
Visit	Structured	0.8	0.85	Observation	Andere symptomen/klachten blaas	Condition	C0150045	urge-incontinentie; urge incontinentie; aandrangincontinentie; incontinentie; urge; incontinentie; urine, urge; urge; incontinentie; urine; incontinentie, urge; incontinentie urge; incontinentie urine urge; urine incontinentie urge; urge-incontinentiesyndroom; urge incontinentiesyndroom	0.8064	1
Visit	Structured	0.8	0.85	Device	EERSTE UITGIFTE TOFACITINIB VI-467	Drug	C2930696	Tofacitinib; Tofacitinib product; Tofacitinib (product); Tofacitinib (substance); Product containing tofacitinib (medicinal product); Tofacitinib-containing product; Product containing tofacitinib; Tofacitinib product ; Tofacitinib substance ; Product containing tofacitinib medicinal product ; Tofacitinib containing product	0.8048	1
Visit	Structured	0.8	0.85	Drug	KETOCONAZOL 2% HCA 1% CREME CEB	Drug	C0022625	ketoconazol; ketoconazole	0.8014	1
Visit	Structured	0.8	0.85	Measurement	Polsritme	Condition	C0392684	onregelmatige pulsaties; onregelmatige pulsatie; onregelmatige polsslag; pols onregelmatig; onregelmatige pols; pols onregelmatigheid NAO	0.8004	1
Visit	Structured	0.75	0.8	Procedure	Chirurgie, categorie A	Observation	C0037781	chirurgie; Specialisme, chirurgisch; Chirurgisch specialisme; Specialisme chirurgisch	0.7972	1
Visit	Structured	0.75	0.8	Condition	Kaak(gewricht) symptomen/klachten	Condition	C0239064	claudicatio intermittens van kaak; kaakclaudicatio; kaakclaudicatie	0.7963	1
Visit	Structured	0.75	0.8	Procedure	COVID-19 vaccinatie	Drug	C5400806	COVID-19 vaccine; SARS-CoV-2 vaccine; Vaccine product against severe acute respiratory syndrome coronavirus 2 (medicinal product); COVID 19 vaccine; SARS CoV 2 vaccine; Vaccine product against severe acute respiratory syndrome coronavirus 2 medicinal product	0.796	1
Visit	Structured	0.75	0.8	Procedure	Materiaalkosten zwangerschapsreactie (planotest en dergelijke)	Metadata	C1393880	zwangerschap; controle; controle; zwangerschap; zwangerschap controle; controle zwangerschap	0.7921	0
Visit	Structured	0.75	0.8	Device	VLIWAZELL ABSORBEREND VERBAND 10X10CM	Device	C0733143	absorberend verband	0.7911	1
Visit	Structured	0.75	0.8	Drug	ARIPIPRAZOL CAPSULE 2,5MG CZF	Drug	C0299792	Product containing aripiprazole (medicinal product); Aripiprazole-containing product; Product containing aripiprazole; Aripiprazole product; Aripiprazole (product); Aripiprazole (substance); Product containing aripiprazole medicinal product ; Aripiprazole containing product; Aripiprazole product ; Aripiprazole substance ; Aripiprazole	0.7907	1
Visit	Structured	0.75	0.8	Measurement	Creatine kinase (CK, CPK), U/l	Drug	C0010286	Creatine (substance); Creatine substance ; Creatine	0.79	0
Visit	Structured	0.75	0.8	Observation	Vetstofwisselingsstoornis(comorbiditeit): nee	Condition	C0154251	stoornis in lipidenmetabolisme; stoornis van lipidenmetabolisme; Vetstofwisselingsstoornis(sen); Vetstofwisselingsstoornis sen ; lipide; metabole stoornis; stofwisselingsstoornis; lipide; stoornis; lipidenmetabolisme; lipide metabole stoornis; stofwisselingsstoornis lipide; stoornis lipidenmetabolisme; lipidemetabolismestoornis; lipidemetabolismestoornis NAO; lipidenmetabolismestoornissen; niet-g…	0.7864	1
Visit	Structured	0.75	0.8	Measurement	Helicobacter pylori ag. feces	Measurement	C2748337	Helicobacter-test; Helicobacter test	0.7862	1
Visit	Structured	0.75	0.8	Condition	Verruca seborroica	Condition	C0221244	seborroÃ¯sche dermatitis van behaarde hoofdhuid; pityriasis capitis; hoofdroos; roos; Seborrhoea capitis; capitis; seborroe; seborroe; capitis; seborroe; sicca; sicca; seborroe; capitis seborroe; seborroe capitis; seborroe sicca; sicca seborroe; seborroÃ¯sche dermatitis capitis	0.7846	1
Visit	Structured	0.75	0.8	Procedure	Tympanometrie	Procedure	C0018786	audiogram; gehoortest; gehooronderzoek; evaluatie van gehoorscherpte; beoordelen van gehoorscherpte; Test, gehoor-; Gehoortests; Test gehoor	0.7819	1
Visit	Structured	0.75	0.8	Drug	LATANOPROST OOGDRUPPELS 50UG/ML FL 2,5ML Z BENZ	Drug	C0090306	Latanoprost [eye]; Product containing latanoprost (medicinal product); Latanoprost-containing product; Product containing latanoprost; Latanoprost [eye] (product); Latanoprost [eye] (substance); Latanoprost product; Latanoprost (product); Latanoprost (substance); Latanoprost eye ; Product containing latanoprost medicinal product ; Latanoprost containing product; Latanoprost eye product ; Latanopr…	0.7814	1
Visit	Structured	0.75	0.8	Observation	Andere symptomen/klachten penis	Observation	C0455842	moeite met erectie krijgen; probleem betreffende erectie	0.7803	1
Visit	Structured	0.75	0.8	Observation	Pols opmerkingen: regulair	Observation	C0425596	geen hartkloppingen; palpitaties afwezig	0.7801	1
Visit	Structured	0.75	0.8	Observation	Opmerk. bijzonderheden voedingspatroon: goed	Observation	C0204934	voedingsadvies	0.7795	1
Visit	Structured	0.75	0.8	Condition	Misbruik/verslaving soft drugs	Condition	C0700285	drugsverslaafde; verslaafd aan drugs	0.7783	1
Visit	Structured	0.75	0.8	Measurement	Activ. partial tromboplastinetijd (APTT), sec	Measurement	C0005729	Bleeding time (procedure); Bleeding time; Bleeding time, NOS; Bleeding time - observation; Bleeding time (finding); Bleeding time procedure ; Bleeding time NOS; Bleeding time observation; Bleeding time finding ; Bloedingstijd	0.7767	1
Visit	Structured	0.75	0.8	Procedure	Materiaalkosten atraumatisch hechtmateriaal, waaronder lijmen	Procedure	C0009068	sluiten met hechtdraad; hechten	0.7758	1
Visit	Structured	0.75	0.8	Drug	FORMOTEROL INHALPDR 12UG/DO FL 60DO TURBUHALER	Drug	C0060657	Formoterol-containing product; Product containing formoterol; Product containing formoterol (medicinal product); Eformoterol (product); Eformoterol (substance); Formoterol product; Formoterol (product); Formoterol (substance); Formoterol containing product; Product containing formoterol medicinal product ; Eformoterol product ; Eformoterol substance ; Formoterol product ; Formoterol substance ; F…	0.7725	1
Visit	Structured	0.75	0.8	Device	NASUMEL WONDNEUSZALF	Drug	C0594492	Nasonex	0.7704	1
Visit	Structured	0.75	0.8	Observation	Gebrek aan vrije tijd/ontspanning	Observation	C0178417	verlies van vermogen tot plezier; anhedonie; verlies van vermogen tot vreugde	0.7654	1
Visit	Structured	0.75	0.8	Condition	Dermatomycose(n)	Condition	C0040261	onychomycosis; onychomycose; tinea unguium; tinea unguum; schimmelnagel; kalknagel; Mycose, onycho-; Mycose onycho ; fungus; infectie, nagel; infectie; fungus, nagel; nagel; ringworm; ringworm; nagel; tinea; unguium; tinea; unguum; unguium; tinea; unguum; tinea; fungus infectie nagel; infectie fungus nagel; nagel ringworm; ringworm nagel; unguium tinea; unguum tinea; nagelschimmelinfectie NAO; ri…	0.7578	1
Visit	Structured	0.75	0.8	Drug	BUDESONIDE SMELTTABLET 1MG	Drug	C0054201	budesonide	0.7559	1
Visit	Structured	0.75	0.8	Device	CATHETER BARD BALLON BIOCATH MAN FOLEY 10ML CH14	Device	C0521197	urineverblijfskatheter; catheter Ã demeure; CAD; blaaskatheter permanent; blaascatheter permanent	0.7558	1
Visit	Structured	0.75	0.8	Device	LEUKOMED T WONDVERBAND 10X12,5CM	Procedure	C0178388	aanleggen van verband op wond; wondverband	0.7555	1
Visit	Structured	0.75	0.8	Condition	Afscheiding uit oog	Condition	C0005858	Red eye; Bloodshot eye (finding); Bloodshot eye finding ; Bloodshot eye; Bloodshot eyes; oog bloeddoorlopen; bloeddoorlopen oog	0.7553	0
Visit	Structured	0.75	0.8	Measurement	Leukocyten, 10E9/l	Measurement	C0023508	telling van leukocyten; bepalen van aantal WBC; bepalen van aantal witte bloedcellen; leukocytentelling; Telling, leucocyten-; Bloedcellentelling, witte; Leucocytengetal; leukocytengetal; Leucocytentelling; Telling leucocyten ; Bloedcellentelling witte; wittebloedceltelling NAO; wittebloedceltelling; WBC-telling; leukocytentelling NAO; witte cellen; wittebloedcelanalyse; WBC telling	0.7544	1
Visit	Structured	0.75	0.8	Measurement	M.C.H.C., mmol/l	Unit	C0567349	mg/mmol; Milligram/millimole (qualifier value); mg/mmol (qualifier value); Milligram/millimole; mg mmol; Milligram millimole qualifier value ; mg mmol qualifier value ; Milligram millimole	0.7539	0
Visit	Structured	0.75	0.8	Device	MEDICATIE-OVERZICHT	Procedure	C0033080	voorschrijven	0.7514	0
Visit	Structured	0.75	0.8	Drug	ALBENDAZOL TABLET 400MG	Drug	C0001911	albendazol; albendazole	0.75	1
Visit	Structured	0.7	0.75	Drug	FORMOTEROL INHALPDR 6UG/DO PATR 60DO	Drug	C0060657	Formoterol-containing product; Product containing formoterol; Product containing formoterol (medicinal product); Eformoterol (product); Eformoterol (substance); Formoterol product; Formoterol (product); Formoterol (substance); Formoterol containing product; Product containing formoterol medicinal product ; Eformoterol product ; Eformoterol substance ; Formoterol product ; Formoterol substance ; F…	0.7448	1
Visit	Structured	0.7	0.75	Observation	Gebruik insulineprep 2 (och-mid-av-nach): #	Drug	C0021641	insuline	0.7441	1
Visit	Structured	0.7	0.75	Observation	Stamelen/stotteren/tics	Condition	C0375200	shuddering attacks; rilaanvallen; benigne schudaanvallen	0.7401	1
Visit	Structured	0.7	0.75	Drug	TRIMETHOPRIM TEVA TABLET 300MG	Drug	C0041041	trimethoprim	0.7399	1
Visit	Structured	0.7	0.75	Drug	MIRZASNA ORODISPERGEERBARE TABLET 15MG	Drug	C1509924	mirtazapine 7.5 MG; mirtazapine 7 5 MG	0.7335	1
Visit	Structured	0.7	0.75	Measurement	Neutrofiele granulocyten, absoluut, 10E9/l	Specimen	C1292508	eosinofielen; eosinofiele granulocyten	0.7333	0
Visit	Structured	0.7	0.75	Device	NATRIUMCHLORIDE INFVLST 9MG/ML	Unit	C1959973	Percent sodium chloride; % NaCl; Percent sodium chloride (qualifier value); NaCl; Percent sodium chloride qualifier value	0.7331	1
Visit	Structured	0.7	0.75	Measurement	Glucose nuchter, draagbare meter, mmol/l	Device	C0472226	bloedglucosemeter; glucosemeter	0.732	1
Visit	Structured	0.7	0.75	Condition	Ziekte mond/tong/lippen/speekselklieren	Condition	C1579838	pijnlijke mond; zere mond	0.7306	1
Visit	Structured	0.7	0.75	Observation	Medicatie (DM2) wijzigen: nee	Procedure	C0580105	verandering van medicatie; aanpassen van medicatie	0.7262	1
Visit	Structured	0.7	0.75	Procedure	Gesprek levenseinde/behandelwensen	Procedure	C0848510	bespreking over euthanasie; bespreken van euthanasie	0.7262	1
Visit	Structured	0.7	0.75	Device	ALGISITE AG ZILVER-ALGINAAT KOMPR 5X 5CM	Drug	C0102137	Alginate	0.7247	1
Visit	Structured	0.7	0.75	Procedure	Excisie/biopsie/dÃ©bridement/cauterisatie	Observation	C0547070	excisie; destructie; ablatie; ablatio	0.722	1
Visit	Structured	0.7	0.75	Procedure	Griepvaccinatie	Condition	C0021400	influenza; griep; Influenza [ex. R81]; Influenza ex R81 ; griepsyndroom; syndroom griep	0.7213	0
Visit	Structured	0.7	0.75	Condition	Ander benigne neoplasma huid/subcutis	Condition	C0520532	subcutaan hematoom; subcutaan haematoom	0.7189	1
Visit	Structured	0.7	0.75	Procedure	Bloedonderzoek	Observation	C0005767	bloed; haema	0.7176	0
Visit	Structured	0.7	0.75	Measurement	Creatinine urine, mmol/l	Unit	C0567349	mg/mmol; Milligram/millimole (qualifier value); mg/mmol (qualifier value); Milligram/millimole; mg mmol; Milligram millimole qualifier value ; mg mmol qualifier value ; Milligram millimole	0.717	0
Visit	Structured	0.7	0.75	Procedure	Spleetlamponderzoek	Measurement	C0430888	meting van intraoculaire druk; intraoculaire-drukmeting; oogdrukmeting; intraoculaire drukmeting; Tonometrie, oculaire; Tonometrie oculaire; intraoculaire-druktest; intraoculaire druktest	0.7158	1
Visit	Structured	0.7	0.75	Device	CETOMACROGOLCREME FNA	Drug	C0282097	cetomacrogol 1000; ceteareth 20	0.7154	1
Visit	Structured	0.7	0.75	Condition	Motorische ontwikkelingsstoornis	Condition	C0424605	vertraging in ontwikkeling; ontwikkelingsachterstand; ontwikkeling; retardatie; retardatie; ontwikkeling; ontwikkeling retardatie; retardatie ontwikkeling; ontwikkelingsvertraging; niet-gespecificeerde vertraging in de ontwikkeling; ontwikkelingsvertraging NAO; niet gespecificeerde vertraging in de ontwikkeling	0.714	1
Visit	Structured	0.7	0.75	Measurement	Immature granulocyten, 10E9/l	Spec Anatomic Site	C0027950	gesegmenteerde neutrofiele granulocyt; gesegmenteerde neutrofiel; segmentkernige neutrofiel; Polymorphonucleaire leukocyt; Leukocyt, polymorphonucleair; Neutrofyl; Neutrofylen; Leukocyt polymorphonucleair; bloed neutrofielen; neutrofielen	0.7123	0
Visit	Structured	0.7	0.75	Measurement	Quetelet-index (BMI) patiÃ«nt, kg/m2	Measurement	C3698309	bepalen van 'body mass index'; bepalen van BMI; bepalen van lichaamsmassa-index; bepalen van Quetelet-index; bepalen van lichaamsmassa index; bepalen van Quetelet index	0.711	1
Visit	Structured	0.7	0.75	Drug	T-SAFE CU 380 IUD KOPERSPIRAAL 36MM	Device	C0021900	intra-uterien anticonceptiemiddel; intra-uterien anticonceptivum; intra uterien anticonceptiemiddel; intra uterien anticonceptivum; intrauterine device; IUD; spiraaltje; Contraceptivum, intrauterien; Contraceptiva, intrauterine; Intra-uterine devices; Intrauterien contraceptivum; Contraceptivum intrauterien; Contraceptiva intrauterine; Intra uterine devices; IUCD; intra-uterien contraceptief hulp…	0.7108	1
Visit	Structured	0.7	0.75	Observation	Algehele achteruitgang	Observation	C0849970	vermoeid; voelt zich vermoeid; moe; voelt zich moe	0.7088	1
Visit	Structured	0.7	0.75	Drug	PANTOPRAZOL SANDOZ TABLET MSR 40MG	Drug	C0081876	pantoprazol; pantoprazole	0.7086	1
Visit	Structured	0.7	0.75	Device	HEKURA CATHETER NELATON DISP 40CM CH12	Device	C0085590	katheter	0.7026	1
Visit	Structured	0.7	0.75	Observation	Symptomen/klachten stem	Observation	C0042939	Stem	0.702	1
Visit	Structured	0.7	0.75	Condition	Mastitis [ex. W94]	Condition	C0024902	mastodynie; pijnlijke borst; Pijn in de borsten vrouw; mamma; pijn; pijn; mamma; mamma pijn; pijn mamma; mastalgie; pijnlijke borsten; pijnlijkheid borst	0.7017	1
Visit	Structured	0.7	0.75	Device	AUDIOL OLIJFOLIE OORSPRAY	Observation	C0740486	cerumen; Oorwas; oor; smeer; oor smeer	0.7006	0
Visit	Structured	0.7	0.75	Condition	Posttraumatisch intracerebraal hematoom	Condition	C0553692	Brain haemorrhage; Brain hemorrhage (disorder); Brain hemorrhage disorder ; Brain hemorrhage; Hersenbloeding; bloeding; hersenen; hersenen; bloeding; bloeding hersenen; hersenen bloeding; haematencephalon; hemorragie hersenen	0.7001	1
Visit	Structured	0.65	0.7	Condition	And. sympt./klacht. endocr. klieren/metabolisme/voeding	Condition	C0025517	stoornis van metabolisme; gegeneraliseerde stofwisselingsstoornis; gegeneraliseerde stoornis van metabolisme; stofwisselingsstoornis; gegeneraliseerde metabole stoornis; gegeneraliseerd stofwisselingsdefect; stofwisselingsziekte; Andere ziekte(n) endocriene klieren/metabolisme/voeding; Andere ziekte n endocriene klieren metabolisme voeding; Thesaurismosis; Stofwisselingsziekten; Ziekte, stofwisse…	0.6972	1
Visit	Structured	0.65	0.7	Measurement	Naam insulinepreparaat 1	Drug	C0907402	insuline glargine; insulin glargine	0.6961	0
Visit	Structured	0.65	0.7	Condition	InsufficiÃ«nte traanfilm	Device	C3853691	kunsttranen	0.6931	0
Visit	Structured	0.65	0.7	Measurement	Herpes simplex v type 1 DNA mond (PCR)	Condition	C0019348	herpes simplex virus [HSV]; HSV-infectieziekte; herpes; herpes simplex virus HSV ; HSV infectieziekte; Herpes simplex [ex. F85,X90,Y72]; Herpes simplex ex F85 X90 Y72 ; Herpesvirus-infecties [herpes simplex]; Herpesvirus infecties herpes simplex ; herpes; simplex; simplex; herpes; simplex herpes; herpes simplex NAO; HSV-infectie; HSV infectie	0.6893	0
Visit	Structured	0.65	0.7	Device	COMFORTS INCONTINENTIEVERBAND PLUS NORMAAL	Device	C0463007	incontinentiehulpmiddel; incontinentiemateriaal	0.6875	1
Visit	Structured	0.65	0.7	Procedure	Niet verschenen	Observation	C0205544	afgezegd; afgelast; geannuleerd	0.6865	1
Visit	Structured	0.65	0.7	Measurement	M.C.H.C., mmol/l	Unit	C2945590	U/mL; Unit/milliliter; unit/millilitre; unit/mL; Unit/milliliter (qualifier value); U/mL (qualifier value); U mL; Unit milliliter; unit millilitre; unit mL; Unit milliliter qualifier value ; U mL qualifier value	0.6842	0
Visit	Structured	0.65	0.7	Observation	Bordetella parapertussis (PCR): Geen geschikt materiaal.	Condition	C0043167	kinkhoest; pertussis; Hoest, kink-; Hoest kink ; Kinkhoest door Bordetella pertussis; Bordetella; pertussis, kinkhoest; infectie; Bordetella pertussis; kinkhoest; Bordetella pertussis; pertussis; Bordetella pertussis, kinkhoest; Bordetella pertussis kinkhoest; infectie Bordetella pertussis; kinkhoest Bordetella pertussis; pertussis Bordetella pertussis kinkhoest; kinkhoest door Bordetella pertuss…	0.6808	0
Visit	Structured	0.65	0.7	Drug	UREUM 5% IN VASELINECETOMACROGOLCREME FAGRON	Drug	C0041942	ureum; carbamide; urea	0.6797	1
Visit	Structured	0.65	0.7	Device	KALIUMCHLORIDE DRANK 75MG/ML FNA	Drug	C0032825	kaliumchloride; KCl; potassium chloride	0.6769	1
Visit	Structured	0.65	0.7	Observation	Hematurie	Observation	C0457206	riekende urine; stinkende urine	0.6769	0
Visit	Structured	0.65	0.7	Drug	LIDOCAINE HCL ORALE GEL 2% CZF	Drug	C0023660	lidocaÃ¯ne; lidocaine	0.6762	1
Visit	Structured	0.65	0.7	Condition	Epilepsie (alle vormen)	Condition	C1096063	therapieresistente epilepsie; moeilijk behandelbare epilepsie; refractaire epilepsie; geneesmiddelresistente epilepsie	0.6753	1
Visit	Structured	0.65	0.7	Measurement	Helicobacter pylori IgG, U/ml	Condition	C0850666	infectie door Helicobacter pylori; infectieus proces door Helicobacter pylori; Helicobacter pylori-infectie; bacteriÃ«le infectie door Helicobacter pylori (H. pylori); Helicobacter pylori infectie; bacteriÃ«le infectie door Helicobacter pylori H pylori	0.6752	0
Visit	Structured	0.65	0.7	Procedure	Ander diagnostisch onderzoek	Observation	C1275506	beeldvorming; imaging; beeldvormend onderzoek; beeldvormende diagnostiek	0.6733	1
Visit	Structured	0.65	0.7	Drug	DIAZEPAMUM TABLET 2MG	Drug	C0012010	diazepam	0.6719	1
Visit	Structured	0.65	0.7	Observation	Tranende ogen	Condition	C1761613	hyperemie van conjunctiva; hyperemie van conjunctivae; hyperemie van tunica conjunctiva bulbi oculi; hyperemie van tunica conjunctivae bulbi oculi; hyperemie van tunica conjunctiva; hyperemie van tunica conjunctivae; conjunctiva; hyperemie; conjunctivae; hyperemie; hyperemie; conjunctiva; hyperemie; conjunctivae; conjunctiva hyperemie; conjunctivae hyperemie; hyperemie conjunctiva; hyperemie conj…	0.6705	1
Visit	Structured	0.65	0.7	Device	NATRIUMCHLORIDE SPVLST 0,9% FL 100ML KUNSTSTOF	Unit	C1959973	Percent sodium chloride; % NaCl; Percent sodium chloride (qualifier value); NaCl; Percent sodium chloride qualifier value	0.6704	1
Visit	Structured	0.65	0.7	Procedure	Intensieve zorg, dag	Observation	C0558012	zorgverlening; zorgregime; Integrale complexe zorg	0.6673	1
Visit	Structured	0.65	0.7	Observation	Opmerkingen voetonderzoek	Spec Anatomic Site	C1281587	gehele pes; gehele voet; pes; voet	0.6667	1
Visit	Structured	0.65	0.7	Procedure	Notitie	Meas Value	C0205548	CITO; acuut; onmiddelijk; STAT	0.6616	0
Visit	Structured	0.65	0.7	Condition	Depressie	Observation	C0557911	zich slecht voelen; zich niet goed voelen; ziek voelen	0.6603	1
Visit	Structured	0.65	0.7	Observation	Hartfalen (comorbiditeit): ja	Condition	C0264879	hartklepinsufficiÃ«ntie; hartklepregurgitatie; lekkende hartklep; hart; insufficiÃ«ntie, klep; klep; insufficiÃ«ntie; hart insufficiÃ«ntie klep; klep insufficiÃ«ntie	0.655	1
Visit	Structured	0.65	0.7	Device	SOLGAR GENTLE IRON VEGETABLE CAPSULE 20MG	Drug	C0060276	ijzer(II)fumaraat; ijzerdifumaraat; ijzer II fumaraat; ferrofumaraat; ferrous fumarate	0.6546	1
Visit	Structured	0.65	0.7	Device	CATHETER BARD BAL BARDEX PTFE TIEMANN 30ML CH14	Device	C0521197	urineverblijfskatheter; catheter Ã demeure; CAD; blaaskatheter permanent; blaascatheter permanent	0.6537	1
Visit	Structured	0.65	0.7	Condition	Angstig/nerveus/gespannen gevoel	Condition	C2938961	emetofobie	0.6524	1
Visit	Structured	0.65	0.7	Procedure	Postoperatief consult inclusief verwijdering hechtmateriaal, in de praktijk	Procedure	C0008819	circumcisie; besnijdenis van man; Postectomie	0.6523	0
Visit	Structured	0.65	0.7	Drug	ETONOGESTREL IMPLANTAAT 68MG APPL	Observation	C0419530	depotanticonceptie; prikpil	0.6508	1
Visit	Structured	0.65	0.7	Measurement	Natrium, mmol/l	Unit	C0439431	mmol/h; millimole/hour; Millimole/hour (qualifier value); mmol/h (qualifier value); mmol h; millimole hour; Millimole hour qualifier value ; mmol h qualifier value	0.6507	0
Visit	Structured	0.65	0.7	Drug	GLIMEPIRIDE SANDOZ TABLET 1MG	Drug	C0017631	gliclazide	0.6501	1
Visit	Structured	0.6	0.65	Drug	ACICLOVIR OOGZALF 30MG/G	Drug	C0249458	valaciclovir; valacyclovir	0.6469	0
Visit	Structured	0.6	0.65	Measurement	Alanineaminotransferase (ALAT;SGPT), U/l	Measurement	C0428321	bepalen van leverenzymen; leverenzym	0.6431	1
Visit	Structured	0.6	0.65	Device	AEROCHAMBER 2GO VOORZETKAMER	Observation	C0001861	lucht	0.6384	0
Visit	Structured	0.6	0.65	Device	MEROCEL HEMOX STANDARD NASAL DRESSING 8CM	Device	C2317117	neustampon	0.6376	1
Visit	Structured	0.6	0.65	Procedure	Rontgen	Condition	C0035508	rhonchi; ronchi; rhonchus; ronchus	0.6369	0
Visit	Structured	0.6	0.65	Condition	Aneurysma aorta	Observation	C1265766	getromboseerd aneurysma; trombose door aneurysma	0.6364	1
Visit	Structured	0.6	0.65	Condition	Ander letsel van de huid/subcutis	Condition	C0159040	veranderingen in huidtextuur; veranderingen in huidstructuur; huidveranderingen; Veranderingen van huidstructuur; huid; verandering, structuur; verandering; huid, structuur; huid verandering structuur; verandering huid structuur	0.6348	1
Visit	Structured	0.6	0.65	Condition	Angstig/nerveus/gespannen gevoel	Condition	C0700075	rusteloosheid; motorische rusteloosheid	0.6328	1
Visit	Structured	0.6	0.65	Condition	Benigne prostaathypertrofie	Condition	C0268891	bloeding van prostaat; prostaatbloeding; bloeding; prostaat; prostaat; bloeding; bloeding prostaat; prostaat bloeding	0.6314	0
Visit	Structured	0.6	0.65	Measurement	Glucose (dagcurve) 2u na diner, draagb.m, mmol/l	Drug	C0017725	dextrose; glucose; D-glucose; D glucose	0.6279	1
Visit	Structured	0.6	0.65	Observation	Prikkelbaar/boos gevoel/gedrag	Condition	C0012734	gedragsstoornis	0.6272	1
Visit	Structured	0.6	0.65	Procedure	Andere preventieve verrichting	Procedure	C3850098	profylaxe voorafgaand aan blootstelling; profylaxe voor blootstelling; profylactisch behandelen voor blootstelling; pre-expositieprofylaxe; PrEP; pre expositieprofylaxe	0.6268	1
Visit	Structured	0.6	0.65	Measurement	Occult bloed feces	Condition	C0267596	rectaal bloedverlies; rectale bloeding; bloedverlies uit anus; bloeding; rectum; rectum; bloeding; bloeding rectum; rectum bloeding; rectale hemorragie; bloeding rectaal; hemorragie rectaal; proctorragie; rectorragie	0.6256	1
Visit	Structured	0.6	0.65	Device	HEKA FILM WONDFOLIE 10MX10CM	Drug	C1704608	Film; Film (basic dose form); Film (product); Film (qualifier value); Film basic dose form ; Film product ; Film qualifier value	0.6252	1
Visit	Structured	0.6	0.65	Drug	HYDROCORTISON-BUTYRAAT VETCREME 1MG/G	Drug	C0359025	Hydrocortisone+miconazole; Hydrocortisone + Miconazole; Hydrocortisone and miconazole; Product containing hydrocortisone and miconazole (medicinal product); Hydrocortisone- and miconazole-containing product; Product containing hydrocortisone and miconazole; Hydrocortisone and miconazole product; Hydrocortisone+miconazole (product); Hydrocortisone+miconazole (substance); Hydrocortisone miconazole;…	0.6228	1
Visit	Structured	0.6	0.65	Drug	CLOZAPINE CF TABLET 100MG	Drug	C0009079	clozapine	0.6208	1
Visit	Structured	0.6	0.65	Condition	Gecompliceerde bevalling doodgeborene	Condition	C0015929	foetale aandoening; foetale afwijking; aandoening van foetus; Foetopathie; foetus; aandoening; foetus aandoening; aandoening foetaal; aandoening foetaal NAO; foetale aandoening NAO	0.6188	1
Visit	Structured	0.6	0.65	Drug	AIROMIR 100 AEROSOL 100MCG/DO SPBS 200DO+INHALATOR	Device	C0021461	inhalator	0.6172	1
Visit	Structured	0.6	0.65	Observation	Gebruik insulineprep 2 (och-mid-av-nach)	Measurement	C1446069	seriÃ«le bepaling van glucose in bloed; seriebepaling van glucose in bloed; glucosedagcurve	0.6167	0
Visit	Structured	0.6	0.65	Procedure	Administratieve verrichting	Observation	C0422202	Notifications NOS (procedure); Notifications; Notifications NOS; Notifications NOS (finding); Notifications NOS procedure ; Notifications NOS finding ; Notifications (procedure); Notifications procedure	0.6162	0
Visit	Structured	0.6	0.65	Device	LANCET DICOMED	Device	C0472226	bloedglucosemeter; glucosemeter	0.6152	1
Visit	Structured	0.6	0.65	Procedure	COVID-19 vaccinatie	Metadata	C0260381	[V]Flu - influenza vaccination; [V]Influenza vaccination; [V]Influenza vaccination (context-dependent category); [V]Influenza vaccination (situation); V Flu influenza vaccination; V Influenza vaccination; V Influenza vaccination context dependent category ; V Influenza vaccination situation ; Behoefte aan immunisatie tegen influenza; influenza; vaccinatie; profylactisch; vaccinatie, influenza; va…	0.6141	1
Visit	Structured	0.6	0.65	Device	BEZORGEN	Drug	C0699524	Betadine	0.6062	0
Visit	Structured	0.6	0.65	Measurement	As. mengsel voedsel fx5	Observation	C1510451	Chips; Chipped potatoes; Chips (substance); Fries; French fries (substance); Chips substance ; French fries substance ; French fries	0.6062	0
Visit	Structured	0.6	0.65	Observation	Borrelia Burgdorf. IgM (Westernblot): NEGATIEF	Condition	C0024198	ziekte van Lyme; Borreliose/Lyme; Borreliose Lyme; Ziekte, Lyme-; Lyme-borreliose; Lyme-ziekte; Ziekte Lyme ; Lyme borreliose; Lyme ziekte; Lyme; disease; aandoening; Lyme (disease); disease; Lyme; Lyme disease; aandoening Lyme disease ; disease Lyme; Borrelia burgdorferi-infectie; Borrelia burgdorferi infectie	0.605	1
Visit	Structured	0.6	0.65	Measurement	Fundusfoto/fundoscopie	Spec Anatomic Site	C0227254	Fundus of abomasum; Fundus; Fundus of abomasum (body structure); Fundus of abomasum body structure	0.6046	0
Visit	Structured	0.6	0.65	Observation	Eetprobleem(en) bij kind	Observation	C1290005	voeding en/of flesvoeding voor zuigeling; voeding en of flesvoeding voor zuigeling; babyvoeding	0.6044	0
Visit	Structured	0.6	0.65	Observation	Vervolgconsult astma/COPD bij: praktijkondersteuner	Condition	C1303167	astma bevestigd	0.6036	1
Visit	Structured	0.6	0.65	Drug	LEVOCETIRIZINE DIHCL PCH TABLET FO 5MG	Drug	C0987270	Loratadine 10mg; Loratadine 10mg (product); Loratadine 10mg product ; loratadine 10 MG	0.6033	0
Visit	Structured	0.6	0.65	Procedure	Rontgen	Observation	C0949801	Melde; Atriplex	0.6019	0
Visit	Structured	0.55	0.6	Observation	Andere visussymptomen/-klachten [ex. F94]	Observation	C0684343	pseudofakie; Pseudophakia	0.5988	0
Visit	Structured	0.55	0.6	Procedure	Materiaalkosten tapemateriaal ten behoeve van enkeldistorties	Device	C1289828	drukverband; compressieverband	0.5982	1
Visit	Structured	0.55	0.6	Drug	METHYLFENIDAAT HCL XIROMED TABLET MVA 36MG	Drug	C0025810	methylfenidaat; methylphenidate	0.598	1
Visit	Structured	0.55	0.6	Condition	Urge-incontinentie	Device	C0463007	incontinentiehulpmiddel; incontinentiemateriaal	0.5976	0
Visit	Structured	0.55	0.6	Measurement	ThyroÃ¯d stimulerend hormoon (TSH), mU/l	Unit	C1532563	mmol/L; Millimole/liter; millimole/litre; millimolar; Millimole/liter (qualifier value); mmol/L (qualifier value); mcmol/mL; Micromole/milliliter; Micromole/millilitre; Micromole per milliliter; Micromole per millilitre; Micromole/milliliter (qualifier value); umol/mL; mmol L; Millimole liter; millimole litre; Millimole liter qualifier value ; mmol L qualifier value ; mcmol mL; Micromole millilit…	0.5926	0
Visit	Structured	0.55	0.6	Procedure	Postoperatief consult inclusief verwijdering hechtmateriaal, thuis	Device	C0038969	hechtdraad; hechtmateriaal; hechting; Suture; Suturen	0.5913	1
Visit	Structured	0.55	0.6	Condition	Ziekte mond/tong/lippen/speekselklieren	Condition	C0221237	cheilitis angularis; kapotte mondhoek; Perleche/cheilitis angularis; Perleche cheilitis angularis; angularis; stomatitis; stomatitis; angularis; angularis stomatitis; stomatitis angularis; mondhoek cheilitis; angulaire cheilose; perlÃ¨che	0.5909	1
Visit	Structured	0.55	0.6	Drug	TRAZODON GLENMARK TABLET 100MG	Drug	C0040805	trazodon; traZODone	0.5905	1
Visit	Structured	0.55	0.6	Observation	Auscultatie longen: normaal	Observation	C0425518	geen sputum	0.589	1
Visit	Structured	0.55	0.6	Measurement	Risicocat. door nierschade (Stndrd 2018)	Condition	C0041948	uremie; ureum in bloed; hoog; ureum in bloed hoog; uremie van renale oorsprong	0.5869	0
Visit	Structured	0.55	0.6	Measurement	LDL-cholesterol direct, mmol/l	Measurement	C0523744	bepalen van lipiden; lipiden; lipiden NAO	0.5861	0
Visit	Structured	0.55	0.6	Device	INSPIRACHAMBER VOORZETKAMER + MASK VOLWASSEN AS	Device	C0024861	masker; Maskers	0.5857	1
Visit	Structured	0.55	0.6	Procedure	Chirurgie	Observation	C0025118	Geneeskunde; Heelkunde	0.5828	0
Visit	Structured	0.55	0.6	Device	CUTICELL CLASSIC 10CMX10CM	Device	C0733143	absorberend verband	0.5821	1
Visit	Structured	0.55	0.6	Condition	Verhoogde bloeddruk [ex. K86,K87]	Condition	C0013537	eclampsie; Eclampsie, niet gespecificeerd naar tijdperk; Eclampsie niet gespecificeerd naar tijdperk; eclamptisch; toxemie; toxemie; eclamptisch; eclamptisch toxemie; toxemie eclamptisch	0.5807	0
Visit	Structured	0.55	0.6	Observation	(aanvullende gegevens) evaluatie (astma)	Condition	C0155880	niet-allergisch astma; niet allergisch astma; astma; intrinsiek; astma; intrinsiek, niet allergisch; astma; niet-allergisch; intrinsiek; astma; intrinsiek; astma, niet allergisch; niet-allergisch; astma; astma intrinsiek; astma intrinsiek niet allergisch; astma niet allergisch; intrinsiek astma; intrinsiek astma niet allergisch	0.5795	0
Visit	Structured	0.55	0.6	Drug	SALMETEROL/FLUTICASON AEROSOL 25/50UG/DO 120DO	Drug	C0082607	fluticason; fluticasone	0.5791	1
Visit	Structured	0.55	0.6	Device	HYPROMELLOSE TEVA OOGDRUPPELS 3MG/ML FLACON 10ML	Procedure	C0455243	instillatie van oogdruppels; oogdruppelen	0.5734	1
Visit	Structured	0.55	0.6	Procedure	Spleetlamponderzoek	Condition	C0578862	bevinding betreffende intraoculaire druk; bevinding betreffende OID; bevinding betreffende oogboldruk; oogdruk	0.5727	1
Visit	Structured	0.55	0.6	Observation	Angineuze klachten: ja	Condition	C0436561	klachten van pijn; pijnklachten	0.5716	0
Visit	Structured	0.55	0.6	Condition	Ander letsel bewegingsapparaat	Condition	C0495953	achillespeesletsel; letsel van tendo calcaneus; achillespees; letsel; letsel; achillespees; letsel; pees, achilles; pees; letsel, achilles; achillespees letsel; letsel achillespees; letsel pees achilles; pees letsel achilles	0.5694	1
Visit	Structured	0.55	0.6	Drug	FLUTIFORM AEROSOL 125/ 5MCG/DO SPBS 120DO + INH	Device	C0021461	inhalator	0.5688	1
Visit	Structured	0.55	0.6	Procedure	Notitie	Condition	C0221423	ziekte; kwaal	0.5688	0
Visit	Structured	0.55	0.6	Measurement	Fosfaat, mmol/l	Unit	C1961129	McV; Microvolt (qualifier value); Microvolt qualifier value ; Microvolt	0.5673	0
Visit	Structured	0.55	0.6	Device	VINGERSPALK STACK/MALLET NR 3	Device	C1283058	spalk voor 'mallet finger'; malletspalk; spalk voor hamervinger	0.5658	1
Visit	Structured	0.55	0.6	Observation	FEV1/FVC ratio post-BD in Z-score: -0.200	Measurement	C0429706	geforceerd expiratoir volume in 1 seconde; 'forced expiratory volume' in 1 seconde; FEV1; geforceerde-expiratievolume in 1 seconde; geforceerde expiratievolume in 1 seconde	0.5621	1
Visit	Structured	0.55	0.6	Measurement	Glucose niet nuchter, draagbare meter, mmol/l	Unit	C1300565	Grams per cubic centimeter; Grams per cubic centimetre; g/cm3; Kilogram/liter (qualifier value); gram/cubic centimeter; gram/cubic centimetre; g/cm3 (qualifier value); g/mL; g/mL (qualifier value); kg/l; kg/l (qualifier value); Gram/milliliter; Gram/millilitre; Gram/milliliter (qualifier value); Grams per cubic centimeter (qualifier value); Kilogram/liter; Kilogram/litre; g cm3; Kilogram liter qu…	0.5602	0
Visit	Structured	0.55	0.6	Drug	CLOBETASOL-17-PROPIONAAT FISHER LOTION 0,5MG/G	Drug	C0544341	Drug lotion, NOS; Drug lotion; Lotion (basic dose form); Drug lotion (product); Drug lotion (substance); Drug lotion (qualifier value); Drug lotion NOS; Lotion basic dose form ; Drug lotion product ; Drug lotion substance ; Drug lotion qualifier value ; Lotion	0.5596	0
Visit	Structured	0.55	0.6	Condition	Schouder symptomen/klachten	Condition	C0575512	gevoeligheid van rib; gevoelige ribben	0.5512	0
Visit	Structured	0.55	0.6	Device	CALCIUMCARB/COLECALC TAB 1,25G/800IE (500MG CA)	Observation	C0006675	Calcium, NOS; Ca - Calcium; Calcium coagulation factor; Coagulation factor IV; Calcium analyte; Calcium product; Product containing calcium (product); Calcium-containing product; Product containing calcium; Product containing calcium (medicinal product); Calcium analyte (substance); Calcium (substance); Coagulation factor IV -RETIRED-; Coagulation factor IV (substance); Calcium NOS; Ca Calcium; P…	0.5504	1
Visit	Structured	0.5	0.55	Condition	Paniekaanvallen/stoornis	Condition	C0233701	hoogtevrees; irrationele angst voor hoge plaatsen; acrofobie	0.5434	0
Visit	Structured	0.5	0.55	Condition	Instabiele angina pectoris	Condition	C0151744	myocardischemie; ischemische hartziekte; Hartziekte, ischemische; Ischemie, myocard-; ischaemie, myocard-; Hartziekte ischemische; Ischemie myocard ; ischaemie myocard ; ischemie; hart; ischaemie; hart; ischemie; myocard; ischaemie; myocard; myocard; ischemie; myocard; ischaemie; ischemie hart; ischaemie hart; ischemie myocard; ischaemie myocard; myocard ischemie; myocard ischaemie; IHD; hartisch…	0.5425	1
Visit	Structured	0.5	0.55	Device	ACTICO ULCERSYS VERBANDKOUS LANG ZWART/BEIGE L	Condition	C0151908	droge huid; Droge huid/schilferen; Droge huid schilferen	0.537	0
Visit	Structured	0.5	0.55	Observation	Informatieverstrekking	Meas Value	C1571999	ingeroosterd; gepland; op afspraak	0.5358	0
Visit	Structured	0.5	0.55	Measurement	Diabetische retinopathie Li-oog (2017)	Condition	C1739108	latente auto-immune diabetes bij volwassenen; type 1.5 diabetes mellitus; LADA; latente auto immune diabetes bij volwassenen; type 1 5 diabetes mellitus	0.5357	0
Visit	Structured	0.5	0.55	Observation	Controlebeleid CVRM: elke 2 maanden	Meas Value	C0556985	Twice a week; 2x/wk; Two times a week; Twice weekly (qualifier value); 2x wk; Twice weekly qualifier value ; Twice weekly	0.5324	0
Visit	Structured	0.5	0.55	Measurement	M.C.H., fmol	Drug	C0025677	MTX; methotrexate	0.5308	0
Visit	Structured	0.5	0.55	Drug	SALBUTAMOL AEROSOL 100UG/DO	Drug	C0037707	sotalol	0.5254	0
Visit	Structured	0.5	0.55	Measurement	FEV1 (prÃ©-BD), L	Observation	C0449468	Volume (property) (qualifier value); VOL; Volume (property); Volume property qualifier value ; Volume property ; Volume	0.5254	0
Visit	Structured	0.5	0.55	Measurement	Temperatuur patiÃ«nt (in oor gemeten), Â°C	Observation	C0235218	warme huid; huid warm; huid hyperemie	0.5244	0
Visit	Structured	0.5	0.55	Observation	Aantal warme maaltijden per week: 4 of meer	Observation	C0558131	eet vaak	0.5244	1
Visit	Structured	0.5	0.55	Condition	Lage-rugpijn met uitstraling	Condition	C0027796	neuralgie; zenuwpijn; Neurodynie; zenuwpijn NAO	0.5228	1
Visit	Structured	0.5	0.55	Drug	ATORVASTATINE XIROMED TABLET FILMOMHULD 10MG	Drug	C0965129	rosuvastatine; rosuvastatin	0.5205	1
Visit	Structured	0.5	0.55	Procedure	COVID-19 vaccinatie	Drug	C0021403	influenzavaccin; griepvaccin; influenzavirusvaccin	0.5196	1
Visit	Structured	0.5	0.55	Observation	Aard van het consult (DM2): driemaandelijkse controle	Procedure	C0422284	telefonisch contact	0.5173	0
Visit	Structured	0.5	0.55	Device	B-D EMERALD INJ SPUIT DISP 2ML	Unit	C0039142	injectiespuit; doseerspuit; spuit; Spuit, injectie-; Spuit injectie	0.5169	1
Visit	Structured	0.5	0.55	Device	AQUACEL AG BURN VERBAND 15X 17CM	Device	C0733143	absorberend verband	0.5148	0
Visit	Structured	0.5	0.55	Measurement	Systolische bloeddruk, mmHg	Unit	C0439190	mmol; mmol (qualifier value); millimole (qualifier value); mmol qualifier value ; millimole qualifier value ; millimole	0.5142	0
Visit	Structured	0.5	0.55	Procedure	Immunisatie/preventieve medicatie	Drug	C0021403	influenzavaccin; griepvaccin; influenzavirusvaccin	0.5139	1
Visit	Structured	0.5	0.55	Device	VASELINE 10% LANETTECREME DCB	Drug	C0544341	Drug lotion, NOS; Drug lotion; Lotion (basic dose form); Drug lotion (product); Drug lotion (substance); Drug lotion (qualifier value); Drug lotion NOS; Lotion basic dose form ; Drug lotion product ; Drug lotion substance ; Drug lotion qualifier value ; Lotion	0.5138	0
Visit	Structured	0.5	0.55	Device	PROSHIELD PLUS SKIN PROTECTANT	Spec Anatomic Site	C1278993	gehele huid; huid	0.5133	0
Visit	Structured	0.5	0.55	Procedure	Bloeddrukmeting gedurende 24-uur, hypertensiemeting	Measurement	C0428640	centraal veneuze druk; CVD; Druk, centraal-veneuze; Centraal-veneuze druk; Druk centraal veneuze	0.513	1
Visit	Structured	0.5	0.55	Procedure	ECG-diagnostiek (ECG maken, interpreteren en bespreken met patiÃ«nt)	Condition	C0476258	bewust opmerken van hartslag; bewust van hartslag; Hartkloppingen/bewust van hartslag; Hartkloppingen bewust van hartslag; hartslag; bewust opmerken; hartslag bewust opmerken	0.5124	0
Visit	Structured	0.5	0.55	Observation	Advies follow-up fundusscreening DM2: binnen 1 maand bij oogarts	Condition	C0011849	diabetes mellitus; diabetes; suikerziekte; Mellitus, diabetes; Mellitus diabetes; Niet gespecificeerde diabetes mellitus; diabetes mellitus NAO	0.5118	1
Visit	Structured	0.5	0.55	Procedure	Intensieve zorg, dag	Procedure	C0677908	onderhoudstherapie; onderhoudsbehandeling	0.5081	0
Visit	Structured	0.5	0.55	Drug	SEMAGLUTIDE INJ PEN 0,5MG=1DO (4DO/PEN)+TB	Drug	C1565750	Sitagliptin-containing product; Product containing sitagliptin; Product containing sitagliptin (medicinal product); Sitagliptin product; Sitagliptin (product); Sitagliptin (substance); Sitagliptin containing product; Product containing sitagliptin medicinal product ; Sitagliptin product ; Sitagliptin substance ; Sitagliptin	0.508	0
Visit	Structured	0.5	0.55	Drug	HYALURONZUUR OOGDR 1,5MG/ML FL 10ML ZONDER BENZ	Device	C3853691	kunsttranen	0.5044	1
Visit	Structured	0.5	0.55	Condition	Andere ziekte(n) zenuwstelsel	Condition	C0270897	Erb-Duchenne-verlamming; Erb Duchenne verlamming; erbse parese; parese van Erb-Duchenne; parese van Erb Duchenne; Erb-paralyse; Erb paralyse; Erb; paralyse; Erb; parese; paralyse; Erb; parese; Erb; Erb parese; paralyse Erb; parese Erb; Erbse atrofie; atrofie van Erb	0.5034	1
Visit	Structured	0.5	0.55	Condition	Boulimie	Condition	C0085281	verslaving; addictie; Verslavingsgedrag; Gedrag, verslavings-; Gedrag verslavings ; verslavend gedrag; verslavende afhankelijkheid	0.5019	0
Visit	Structured	0.5	0.55	Drug	DIAZEPAM TEVA TABLET 10MG	Drug	C0040614	tranquillizer	0.5001	1
Visit	Structured	0.45	0.5	Procedure	Medicatie/recept/injectie	Meas Value	C2316380	geleidingsintentie; geleiding	0.4987	0
Visit	Structured	0.45	0.5	Drug	DICLOFENAC NATRIUM AUROBINDO TABLET MSR 25MG	Drug	C0012091	diclofenac	0.4977	1
Visit	Structured	0.45	0.5	Device	DOSEERDOOS/ETUI GEBRUIKSINSTRUCTIE	Unit	C0869039	Dose; Unit dose (qualifier value); Unit dose qualifier value ; Unit dose	0.4973	0
Visit	Structured	0.45	0.5	Measurement	ThyroÃ¯d stimulerend hormoon (TSH), mU/l	Condition	C0271790	subklinische hypothyreoÃ¯die; hypothyroÃ¯die; subklinisch; subklinisch; hypothyroÃ¯die; hypothyroÃ¯die subklinisch; subklinisch hypothyroÃ¯die	0.4955	0
Visit	Structured	0.45	0.5	Measurement	Erytrocyten, 10E12/l	Drug	C0018966	Hem; Ferroheme; Heme (substance); Reduced hematin; Haeme; Heme substance ; Heme; Haem; Ferroprotoporphyrin	0.495	0
Visit	Structured	0.45	0.5	Drug	MOVIPREP POEDER VOOR DRANK IN SACHET A+B	Procedure	C0014268	toedienen van klysma aan patiÃ«nt; klysma; Klisma; lavementtoediening	0.4937	0
Visit	Structured	0.45	0.5	Observation	Klachten, vragen patiÃ«nt (CVRM): geen kl hvz	Observation	C1283164	zorg; attentie	0.4932	1
Visit	Structured	0.45	0.5	Device	CUTICELL CONTACT 7,5X10CM	Observation	C2004491	litteken; cicatrix	0.4927	0
Visit	Structured	0.45	0.5	Measurement	M.C.H., fmol	Drug	C0024476	Magnesium hydroxide; Magnesium hydrate; Magnesium hydroxide [laxative]; Magnesium hydroxide-containing product; Product containing magnesium hydroxide; Product containing magnesium hydroxide (medicinal product); Magnesium hydrate (substance); Magnesium hydroxide [laxative] (product); Magnesium hydroxide [laxative] (substance); Magnesium hydroxide product; Magnesium hydroxide (product); Magnesium …	0.492	0
Visit	Structured	0.45	0.5	Drug	VALIUM TABLET 5MG	Meas Value	C0443344	Valgus; Valgus (qualifier value); Valgus qualifier value	0.4905	0
Visit	Structured	0.45	0.5	Observation	FVC prÃ©-BD in Z-score: -0.340	Condition	C0018801	hartfalen; decompensatio cordis; hartspierzwakte; HF; hartinsufficiÃ«ntie; pompfalen; myocardinsufficiÃ«ntie; cardiale insufficiÃ«ntie; Hartdecompensatie, niet gespecificeerd; Hartdecompensatie niet gespecificeerd; cardiaal; falen; cardiaal; insufficiÃ«ntie; falen; cardiaal; falen; hart; hart; insufficiÃ«ntie; hart; zwak; insufficiÃ«ntie; cardiaal; insufficiÃ«ntie; hart; zwak; hart; cardiaal fale…	0.4904	0
Visit	Structured	0.45	0.5	Observation	Ervaren belemmering gezondheidsproblemen: licht tot matig	Meas Value	C0205251	laag	0.4824	0
Visit	Structured	0.45	0.5	Condition	Mallet-vinger	Spec Anatomic Site	C0039508	structuur van pees; structuur van tendo; tendo; pees; Pezen	0.4816	0
Visit	Structured	0.45	0.5	Device	AEROCHAMBER PLUS MET BABYMASKER	Drug	C0001927	salbutamol; albuterol	0.4797	0
Visit	Structured	0.45	0.5	Condition	Perniones	Observation	C1060923	Privet; Ligustrum sempervirens - privet; Ligustrum sempervirens (organism); Ligustrum sempervirens privet; Ligustrum sempervirens organism ; Ligustrum sempervirens	0.4741	0
Visit	Structured	0.45	0.5	Procedure	Materiaalkosten atraumatisch hechtmateriaal, waaronder lijmen	Procedure	C0085671	vervangen van verband; verbandwissel	0.4732	0
Visit	Structured	0.45	0.5	Procedure	Materiaalkosten dipslides (urineweginfecties)	Procedure	C2239180	urodynamisch onderzoek; UDO	0.4713	0
Visit	Structured	0.45	0.5	Condition	Braken	Observation	C4074940	huilt	0.4707	0
Visit	Structured	0.45	0.5	Measurement	Occult bloed feces, immunolog. (iFOBT), nmol/l	Measurement	C0430414	Stool culture; Feces culture; faeces culture; Microbial stool culture; Stool culture (procedure); Stool culture procedure ; kweek ontlasting; faeces kweek; feces kweek; feceskweek; faeceskweek; ontlastingskweek	0.47	1
Visit	Structured	0.45	0.5	Condition	Angstig/nerveus/gespannen gevoel	Observation	C0549465	spierspanning	0.4696	0
Visit	Structured	0.45	0.5	Condition	Noduli	Condition	C0015230	exantheem; eruptie van huid; eruptie; huideruptie; huiduitslag; cutane eruptie; eruptio; Uitslag; Vluchtig exantheem en overige niet-specifieke erupties; Vluchtig exantheem en overige niet specifieke erupties; eruptie; huid; huid; eruptie; eruptie huid; huid eruptie; efflorescentie; rash; rash (niet-specifiek); rash NAO; rash en andere niet-specifieke huideruptie; rash niet specifiek ; rash en an…	0.4694	0
Visit	Structured	0.45	0.5	Procedure	Fractuurpreventie	Observation	C1283255	herstel	0.4679	0
Visit	Structured	0.45	0.5	Observation	Klachten, vragen patiÃ«nt (CVRM)	Condition	C0234233	beurs gevoel; gevoeligheid bij aanraken; gevoelig; drukgevoelig; gevoeligheid; gevoeligheid NAO; gevoeligheid (NAO); gevoeligheid NAO	0.4672	0
Visit	Structured	0.45	0.5	Drug	TOPAMAX SPRINKLE CAPSULE 25MG	Drug	C0723778	Topamax	0.4585	1
Visit	Structured	0.45	0.5	Device	LANETTE CREME + VASELINE 20% BU	Drug	C1706582	Stick (basic dose form); Stick; Stick basic dose form	0.4581	0
Visit	Structured	0.45	0.5	Observation	Opmerk. bijzonderheden voedingspatroon: afwezig	Observation	C0424577	geen beklag; geen klachten; geen bezwaren	0.4534	1
Visit	Structured	0.45	0.5	Device	OCULOTECT UNIDOSE OOGDRUPPELS 50MG/ML AMP 0,4ML	Drug	C0032479	forlax; macrogol 4000; polyethylene glycol 4000	0.4518	0
Visit	Structured	0.45	0.5	Drug	AMOXICILLINE/CLAVULAANZUUR TABLET 500/125MG	Drug	C0687883	Amlodipine 5 mg oral tablet; Amlodipine 5mg tablet; Product containing amlodipine 5 mg/1 each oral tablet; Product containing amlodipine 5 mg/1 each oral tablet (clinical drug); Product containing only amlodipine 5 mg/1 each oral tablet (clinical drug); Product containing only amlodipine 5 mg/1 each oral tablet; Product containing precisely amlodipine besilate 5 milligram/1 each conventional rele…	0.4509	0
Visit	Structured	0.45	0.5	Procedure	Longfunctiemeting (= spirometrie)	Measurement	C2711000	SaO2 - Arterial oxygen saturation; Arterial oxygen saturation; SaO2; SaO2 Arterial oxygen saturation; Arterial oxygen saturation (observable entity); Arterial oxygen saturation observable entity	0.4505	0
Visit	Structured	0.45	0.5	Measurement	Perifeer (enkel) oedeem, pitting	Device	C0460982	elastische kousen	0.4501	0
Visit	Structured	0.4	0.45	Measurement	Lengte patiÃ«nt, m	Condition	C0023221	beenlengteverschil; Beenlengte, ongelijke; Beenlengte ongelijke	0.4495	0
Visit	Structured	0.4	0.45	Condition	Stoornis maagfunctie	Device	C3854330	maagband	0.4492	0
Visit	Structured	0.4	0.45	Observation	Beperkt bij sociale activiteiten (CCQ10)	Condition	C0037789	leesstoornis; Specifieke leesstoornis; lezen; moeilijk; lezen; stoornis, ontwikkelingsstoornis (specifiek); moeilijk; lezen; stoornis; lezen, ontwikkelingsstoornis (specifiek); lezen moeilijk; lezen stoornis ontwikkelingsstoornis specifiek ; moeilijk lezen; stoornis lezen ontwikkelingsstoornis specifiek ; specifieke leesachterstand	0.4478	0
Visit	Structured	0.4	0.45	Observation	FEV1/FVC ratio post-BD in Z-score: -1.290	Observation	C0004048	Inspiration (function); Inspiration; Breathing in; Inspiratory; Inspiration, function (observable entity); Inhaling (qualifier value); Inhaling (observable entity); Inspiration (observable entity); Inspiration function ; Inspiration function observable entity ; Inhaling qualifier value ; Inhaling observable entity ; Inspiration observable entity ; Inhaling; Inhalatie; Inhaleren	0.4458	0
Visit	Structured	0.4	0.45	Drug	GYNO DAKTARIN-1 VAGINAALCAPSULE 1200MG	Drug	C0591582	Gyno-Daktarin; Gyno Daktarin	0.444	1
Visit	Structured	0.4	0.45	Observation	Bijwerkingen medicatie (DM2): nee	Observation	C0496526	[X]Immunosuppressive agents causing adverse effects in therapeutic use; [X]Immunosuppressive agents causing adverse effects in therapeutic use (finding); [X]Immunosuppressive agents causing adverse effects in therapeutic use (disorder); X Immunosuppressive agents causing adverse effects in therapeutic use; X Immunosuppressive agents causing adverse effects in therapeutic use finding ; X Immunosup…	0.4413	0
Visit	Structured	0.4	0.45	Drug	TADALAFIL TEVA TABLET FILMOMHULD 10MG	Drug	C0257343	tamsulosine; tamsulosin	0.4389	0
Visit	Structured	0.4	0.45	Measurement	FEV1 voorspeld, L	Metadata	S73171000146106	fietsergometrie met meten van maximale zuurstofopname; cardiopulmonale inspanningstest; fietsergometrie met meten van VO2-max; ergospirometrie; fietsergometrie met meten van VO2 max	0.4368	0
Visit	Structured	0.4	0.45	Device	OPTICHAMBER DIAMOND + COUNTAIR	Spec Anatomic Site	C0229118	structuur van beide ogen; ODS; beide oculi; linker en rechter oog; oculus sinister en oculus dexter	0.436	0
Visit	Structured	0.4	0.45	Observation	Hartfalen (comorbiditeit): nee	Observation	C0018808	souffle; souffle van hart; hartgeruis; hartruis; hartruisje; Geruis, hart-; Geruis hart ; Hartgeruis, niet gespecificeerd; Hartgeruis niet gespecificeerd; geruis; hart; hart; geruis; hartklep; geruis; geruis hart; hart geruis; hartklep geruis; hartgeruis NAO; Hartgeruis/vaatgeruis nao; Hartgeruis vaatgeruis nao	0.4354	0
Visit	Structured	0.4	0.45	Device	POLSBRACE THUASNE SPORT UNIVERSEEL	Spec Anatomic Site	C0043262	structuur van polsregio; structuur van pols; pols	0.4309	0
Visit	Structured	0.4	0.45	Drug	PANTOPRAZOL TABLET MSR 40MG	Drug	C1123387	metoprolol 50 MG	0.4299	0
Visit	Structured	0.4	0.45	Device	SAMENWERKING/DOORVERWIJZING	Condition	C0012833	duizeligheid en draaierigheid; duizeligheid; duizelig	0.4287	0
Visit	Structured	0.4	0.45	Procedure	Gesprek levenseinde/behandelwensen	Observation	C0038661	zelfmoord; suÃ¯cide; zelfdoding	0.4278	1
Visit	Structured	0.4	0.45	Measurement	Erytrocyten, 10E12/l	Specimen	C0444263	plasma	0.4242	0
Visit	Structured	0.4	0.45	Condition	Corpus alienum neus/larynx/bronchiÃ«n	Observation	C0000924	Accidents NOS; Accident unspecified; Unspecified accidents; Accidents NOS (morphologic abnormality); Unspecified accidents (morphologic abnormality); Accident unspecified (morphologic abnormality); Accident (event); Accidents NOS (event); Accidents NOS morphologic abnormality ; Unspecified accidents morphologic abnormality ; Accident unspecified morphologic abnormality ; Accident event ; Accident…	0.4214	0
Visit	Structured	0.4	0.45	Procedure	Chirurgie	Observation	C0043246	ruptuur; scheur; Scheurwond/snijwond; Scheurwond snijwond; Laceraties; inscheuring	0.4198	0
Visit	Structured	0.4	0.45	Device	VOORLICHTING ALGEMEEN	Drug	C0033684	eiwit; proteÃ¯ne	0.4196	0
Visit	Structured	0.4	0.45	Device	PREMENO DUO VAGINAAL OVULE	Drug	C0592238	Vagifem	0.4184	0
Visit	Structured	0.4	0.45	Condition	Longembolie/longinfarct	Condition	C0206062	interstitiÃ«le pneumonie; interstitiÃ«le longziekte; interstitiÃ«le longaandoening; Longziekte, interstitiÃ«le; InterstitiÃ«le longziekten; Longziekten, interstitiÃ«le; Ziekte, long-, interstitiÃ«le; Ziekten, long-, interstitiÃ«le; Longziekte interstitiÃ«le; Longziekten interstitiÃ«le; Ziekte long interstitiÃ«le; Ziekten long interstitiÃ«le; InterstitiÃ«le longziekte, niet gespecificeerd; Interst…	0.4175	0
Visit	Structured	0.4	0.45	Procedure	Therapeutische injectie (Cyriax)	Observation	C1283216	therapie	0.416	0
Visit	Structured	0.4	0.45	Measurement	Bezinking (BSE), mm/uur	Measurement	C0428883	diastolische bloeddruk; onderdruk	0.4144	0
Visit	Structured	0.4	0.45	Condition	Thoracic outlet syndroom	Spec Anatomic Site	C0817096	structuur van thorax; thorax; borstkas	0.4124	0
Visit	Structured	0.4	0.45	Measurement	Herpes simplex v type 1 DNA vagina (PCR)	Condition	C0333262	vesikel; vesicula; blaasje; blaasjes	0.4086	0
Visit	Structured	0.4	0.45	Observation	Opvolgen voedingsadvies (DM2): voldoende	Meas Value	C1269765	heeft hulp nodig bij; met hulp; met ondersteuning	0.4081	0
Visit	Structured	0.4	0.45	Procedure	Cognitieve functietest (MMSE)	Observation	C0023008	taalfunctie; Taal	0.4077	0
Visit	Structured	0.4	0.45	Condition	Andere ziekte(n) geslachtsorganen/borsten vrouw	Condition	C0269242	non-puerperale mastitis; non puerperale mastitis; niet-puerperale mastitis; niet puerperale mastitis	0.4034	0
Visit	Structured	0.4	0.45	Drug	LIRAGLUTIDE INJVLST 6MG/ML	Unit	C0475211	Liter; litre; L; L (qualifier value); Liter (qualifier value); L qualifier value ; Liter qualifier value	0.4023	0
Visit	Structured	0.4	0.45	Procedure	Administratieve handeling	Observation	C0700127	zindelijk	0.4018	0
Visit	Structured	0.4	0.45	Drug	QUETIAPINE TABLET 12,5MG	Drug	C0016365	fluoxetine	0.4014	0
Visit	Structured	0.35	0.4	Observation	Anticonceptie: IUD	Metadata	C1393880	zwangerschap; controle; controle; zwangerschap; zwangerschap controle; controle zwangerschap	0.3991	0
Visit	Structured	0.35	0.4	Drug	ONGLYZA TABLET 2,5MG	Drug	C2718463	Onglyza	0.3955	1
Visit	Structured	0.35	0.4	Drug	PANTOPRAZOL 1A PHARMA TABLET MSR 20MG	Drug	C0983479	allopurinol 300 MG	0.3935	0
Visit	Structured	0.35	0.4	Device	SUDOCREM MULTI EXPERT	Device	C0460968	linament; pluksel; scheurlinnen; Engels pluksel	0.3916	0
Visit	Structured	0.35	0.4	Condition	Beet mens/dier	Condition	C0332800	kleine open wond; niet-ernstige wond; kleine wond; niet ernstige wond	0.3888	0
Visit	Structured	0.35	0.4	Observation	Hart-/vaatziekte in familie (CVRM 2019): nee	Condition	C0042373	aandoening van bloedvat; vaatlijden; vaatziekte; vasculopathie; angiopathie; Ziekte, vaat-; Vaatziekten; Ziekten, vaat-; Ziekte vaat ; Ziekten vaat ; aandoening; bloedvaten; aandoening; vasculair; bloedvaten; aandoening; stoornis; vasculair; vasculair; aandoening; aandoening bloedvaten; aandoening vasculair; bloedvaten aandoening; stoornis vasculair; vasculair aandoening; Bloedvataandoeningen; va…	0.3888	0
Visit	Structured	0.35	0.4	Measurement	HIV-1-2 antistoffen p24 ag. combo	Observation	C0054964	Lymphocyte antigen CD5; T-cell lineage 1; T1 - T-cell lineage 1; Leukocyte 1; Leucocyte 1; CD5 - cluster of differentiation antigen 5; Cluster of differentiation antigen 5; Lymphocyte antigen CD5 (substance); T cell lineage 1; T1 T cell lineage 1; CD5 cluster of differentiation antigen 5; Lymphocyte antigen CD5 substance	0.3831	0
Visit	Structured	0.35	0.4	Device	NONWOVEN KOMPRES NW KLIN ST 5X 5 4L 5VP	Device	C0461527	gaasdepper; gaasje	0.3786	1
Visit	Structured	0.35	0.4	Condition	Perianale jeuk	Procedure	C0014268	toedienen van klysma aan patiÃ«nt; klysma; Klisma; lavementtoediening	0.3754	0
Visit	Structured	0.35	0.4	Procedure	Vervolgcontact niet gespecificeerd	Metadata	S11221000146107	notitie; aantekening	0.3736	0
Visit	Structured	0.35	0.4	Procedure	Uitstrijkje	Spec Anatomic Site	C0005773	bloedcel; Cel, bloed-; Bloedcellen; Cel bloed	0.3726	0
Visit	Structured	0.35	0.4	Device	ALCOHOL KETONATUS 70% ADDED	Observation	C0566277	drinkt; drinken	0.3697	0
Visit	Structured	0.35	0.4	Observation	Moeheid/zwakte	Condition	C0231530	spasmodische beweging; spiertrekking; spastische beweging; spiertrekkingen; trekking; trekkingen	0.3687	0
Visit	Structured	0.35	0.4	Observation	Advies lichaamsbeweging gegeven: nee	Observation	C0204934	voedingsadvies	0.3682	0
Visit	Structured	0.35	0.4	Drug	METOPROLOL/HYDROCHLOORTHIAZIDE TAB MGA 100/12,5MG	Unit	C1532563	mmol/L; Millimole/liter; millimole/litre; millimolar; Millimole/liter (qualifier value); mmol/L (qualifier value); mcmol/mL; Micromole/milliliter; Micromole/millilitre; Micromole per milliliter; Micromole per millilitre; Micromole/milliliter (qualifier value); umol/mL; mmol L; Millimole liter; millimole litre; Millimole liter qualifier value ; mmol L qualifier value ; mcmol mL; Micromole millilit…	0.3671	0
Visit	Structured	0.35	0.4	Device	OOGZALFBASIS ADDED	Drug	C0591547	Fucidin	0.3649	0
Visit	Structured	0.35	0.4	Measurement	Methylmalonzuur, micromol/l	Drug	C0025598	metformine; metFORMIN	0.3638	0
Visit	Structured	0.35	0.4	Observation	Lichaamsbeweging volgens fitnorm: minder dan norm	Observation	C0231170	beperking; Functiebeperking/handicap; Functiebeperking/handicap spijsverteringsorganen; Functiebeperking/handicap hartvaatstelsel; Functiebeperking/handicap bewegingsapparaat; Functiebeperking/handicap zenuwstelsel; Functiebeperking/handicap huid/subcutis; Functiebeperking/handicap geslachtsorganen vrouw; Functiebeperking/handicap bloed/lymfestelsel; Functiebeperking/handicap oog/adnexen; Functie…	0.3627	0
Visit	Structured	0.35	0.4	Drug	ELVANSE CAPSULE 20MG	Drug	C0288171	irbesartan	0.3617	0
Visit	Structured	0.35	0.4	Condition	Verhoogde bloeddruk [ex. K86,K87]	Drug	C0014025	enalapril	0.3592	0
Visit	Structured	0.35	0.4	Procedure	Niet declareren	Meas Value	C0585026	dinsdag	0.3588	0
Visit	Structured	0.35	0.4	Condition	Epicondylitis lateralis	Condition	C0030193	pijn; Pijn, niet gespecificeerd; Pijn niet gespecificeerd; pijn NAO	0.3582	0
Visit	Structured	0.35	0.4	Device	ATTENDS ONDERLEGGER COVER DRI PLUS 60X90CM	Device	C0179196	zak of tas; zak; tas	0.3582	0
Visit	Structured	0.35	0.4	Measurement	Glucose (dagcurve) 2u na diner, draagb.m, mmol/l	Observation	C1704242	Gastric; Gastric (qualifier value); Gastric qualifier value	0.3577	0
Visit	Structured	0.35	0.4	Procedure	Multidisciplinaire zorg VRM	Observation	C0037781	chirurgie; Specialisme, chirurgisch; Chirurgisch specialisme; Specialisme chirurgisch	0.357	0
Visit	Structured	0.35	0.4	Measurement	Ferritine, microgram/l	Spec Anatomic Site	C0015811	structuur van femur; botstructuur van femur; os femoris; dijbeen; bot van bovenbeen	0.3569	0
Visit	Structured	0.35	0.4	Condition	Angst voor kanker luchtwegen	Condition	C0003949	pneumoconiose door asbest; asbestose	0.3567	0
Visit	Structured	0.35	0.4	Drug	VAXIGRIP TETRA INJSUSP 2022/2023 WWSP 0,5ML	Unit	C1533179	Tsp; Teaspoonful (qualifier value); Teaspoon; Teaspoonful - unit of product usage (qualifier value); Teaspoonful - unit of product usage; Teaspoon - unit of product usage; Teaspoonful qualifier value ; Teaspoonful unit of product usage qualifier value ; Teaspoonful unit of product usage; Teaspoon unit of product usage; Teaspoonful	0.3561	0
Visit	Structured	0.35	0.4	Measurement	Mate van dyspneu (MRC-schaal)	Observation	C0424093	initiatief	0.3548	0
Visit	Structured	0.35	0.4	Procedure	Bloeddrukmeting gedurende 24-uur, hypertensiemeting	Measurement	C1095988	breinnatriuretisch peptide verhoogd; BNP verhoogd	0.351	0
Visit	Unstructured	0.95	1	Procedure	vaccinatie tegen Streptococcus pneumoniae; vaccinatie tegen pneumokokken; vaccinatie tegen pneumokok; pneumokokkenvaccinatie	Procedure	559	Pneumokokken vaccinatie	0.996	1
Visit	Unstructured	0.95	1	Procedure	vaccinatie tegen Streptococcus pneumoniae; vaccinatie tegen pneumokokken; vaccinatie tegen pneumokok; pneumokokkenvaccinatie	Observation	151	Pneumokokken vaccinatie	0.996	1
Visit	Unstructured	0.95	1	Condition	diabetische neuropathie; Neuropathie, diabetische; Neuropathie diabetische; neuropathie; diabetes; neuropathie diabetes	Condition	3288	Diabetische neuropathie	0.9956	1
Visit	Unstructured	0.95	1	Observation	pubertas praecox; pubertas precox; prepuberteit	Condition	5313	Pubertas praecox	0.9939	1
Visit	Unstructured	0.95	1	Condition	Vitaminengebrek; VitaminedeficiÃ«ntie, niet gespecificeerd; VitaminedeficiÃ«ntie niet gespecificeerd; deficiÃ«ntie; vitamine; vitamine; deficiÃ«ntie; deficiÃ«ntie vitamine; vitamine deficiÃ«ntie; hypovitaminose; hypovitaminose NAO; vitaminedeficiÃ«ntie NAO; vitaminedeficiÃ«ntie niet-gespecificeerd	Condition	268	VitaminedeficiÃ«ntie	0.9935	1
Visit	Unstructured	0.95	1	Measurement	polsritme	Measurement	23	Polsritme	0.9915	1
Visit	Unstructured	0.95	1	Drug	gliclazide	Drug	17703	GLICLAZIDE	0.9912	1
Visit	Unstructured	0.95	1	Observation	suÃ¯cidepoging; poging tot zelfdoding; tentamen suicidii; tentamen suicidi; TS; zelfmoordpoging; poging tot zelfmoord	Observation	2090	SuÃ¯cidepoging	0.9899	1
Visit	Unstructured	0.95	1	Procedure	vaccinatie tegen influenza; vaccinatie tegen griep; griepprik; griepvaccinatie; influenzavaccinatie; influenza-immunisatie; grieppreventie; griepprofylaxe; influenza immunisatie	Procedure	66	Griepvaccinatie	0.9899	1
Visit	Unstructured	0.95	1	Observation	furunculose; furunculosis	Condition	6878	Furunculose	0.9857	1
Visit	Unstructured	0.95	1	Observation	arbeidsconflict; Arbeidsconflict/probleem met collega's; Arbeidsconflict probleem met collega's	Observation	5006	Arbeidsconflict/probleem met collega's	0.9843	1
Visit	Unstructured	0.95	1	Drug	ceftriaxon; cefTRIAXone	Drug	17621	CEFTRIAXON	0.9838	1
Visit	Unstructured	0.95	1	Measurement	spirometrie; spirometrisch longfunctieonderzoek; spirografische longfunctiebepaling	Procedure	877	Longfunctiemeting (= spirometrie)	0.9821	1
Visit	Unstructured	0.95	1	Condition	hydrocele van testis; hydrocele; hydrokÃ¨le van testis; hydrokÃ¨le; waterbreuk; waterzakbreuk; Hydrokle, niet gespecificeerdn; Hydrokle niet gespecificeerdn; niet-gespecificeerde hydrokÃ¨le; niet gespecificeerde hydrokÃ¨le	Condition	3821	HydrokÃ¨le	0.982	1
Visit	Unstructured	0.95	1	Procedure	operatie; chirurgische ingreep; Chirurgie, operatieve; Behandeling, operatieve; Interventie, chirurgische; Operatieve chirurgie; Chirurgie operatieve; Behandeling operatieve; Interventie chirurgische; chirurgische verrichting; operatie NAO	Procedure	254	Chirurgie	0.9814	1
Visit	Unstructured	0.95	1	Measurement	Montreal cognitive assessment; Assessment using Montreal cognitive assessment (procedure); MoCA Assessment; Assessment using Montreal cognitive assessment procedure ; Assessment using Montreal cognitive assessment	Observation	8999	Montreal Cognitive Assessment (MoCAtest)	0.9759	1
Visit	Unstructured	0.95	1	Condition	Brain haemorrhage; Brain hemorrhage (disorder); Brain hemorrhage disorder ; Brain hemorrhage; Hersenbloeding; bloeding; hersenen; hersenen; bloeding; bloeding hersenen; hersenen bloeding; haematencephalon; hemorragie hersenen	Condition	2947	Intracerebrale bloeding	0.9752	1
Visit	Unstructured	0.95	1	Observation	rookte vroeger; ex-roker; ex roker; herstelde roker	Observation	47	Roken: voorheen	0.9731	1
Visit	Unstructured	0.95	1	Measurement	International normalized ratio; International normalised ratio; INR - Internationalised ratio; INR - Internationalized ratio; Internationalised ratio; Internationalized ratio; International normalized ratio (qualifier value); International normalized ratio (observable entity); INR (International normalized ratio); INR (International normalised ratio); International normalised ratio (procedure); I…	Measurement	4115	International normalised ratio (PT-INR)	0.9729	1
Visit	Unstructured	0.95	1	Procedure	Doppler (procedure); Doppler studies (procedure); Doppler procedure ; Doppler studies procedure ; Doppler studies; Doppler; Doppler-onderzoeken; Doppler onderzoeken	Procedure	1573	Diagnostiek met behulp van Doppler	0.9702	1
Visit	Unstructured	0.95	1	Measurement	longfunctieonderzoek; Longfunctie-onderzoek; Longfunctie onderzoek; longfunctie NAO; pulmonale functietest	Observation	6312	Aanvullende geg. longfunctieonderzoek	0.9649	1
Visit	Unstructured	0.95	1	Drug	cortisol; hydrocortison; hydrocortisone	Measurement	3820	Cortisol	0.9634	1
Visit	Unstructured	0.95	1	Drug	tolbutamide 1000 MG	Drug	5103	TOLBUTAMIDE TABLET 1000MG	0.9594	1
Visit	Unstructured	0.95	1	Drug	valsartan 40 MG	Drug	3967	VALSARTAN TABLET OMHULD 40MG	0.9554	1
Visit	Unstructured	0.95	1	Condition	Syndroom, prikkelbare-darm-; Colonziekte, functionele; Darm, prikkelbare; Darmsyndroom, prikkelbare-; Dikke darm, prikkelbare; Prikkelbare-darmsyndroom; Syndroom prikkelbare darm ; Colonziekte functionele; Darm prikkelbare; Darmsyndroom prikkelbare ; Dikke darm prikkelbare; Prikkelbare darmsyndroom; aandoening; colon, functioneel; colon; aandoening, functioneel; aandoening colon functioneel; colo…	Condition	569	Prikkelbare darm syndroom	0.9528	1
Visit	Unstructured	0.9	0.95	Procedure	orale anticonceptie; gebruikt orale anticonceptie; gebruikt oraal anticonceptiemiddel; gebruikt orale anticonceptivum; gebruikt OAC; pil; Anticonceptie: orale anticonceptie; Anticonceptie orale anticonceptie; orale contraceptie; anticonceptiepil; OAC; OC; de pil; oraal contraceptivum	Observation	287	Anticonceptie: orale anticonceptie	0.9484	1
Visit	Unstructured	0.9	0.95	Measurement	bloeddruk; verhoging; verhoging; bloeddruk; bloeddruk verhoging; verhoging bloeddruk; bloeddruk verhoogd; arteriÃ«le druk NAO verhoogd; arteriÃ«le druk hoog; bloeddruk gestegen; druk arterieel verhoogd; druk bloed verhoogd; gestegen bloeddruk; verhoging van bloeddruk	Condition	316	Verhoogde bloeddruk [ex. K86,K87]	0.9421	1
Visit	Unstructured	0.9	0.95	Observation	familieproblemen; gezinsproblematiek; gezinsprobleem; Probleem met verslaving van ouders/familie; Probleem met gedrag van ouders/familie; Relatieprobleem met ouders/familie; Probleem met agressie van ouders/familie; Probleem met verslaving van ouders familie; Probleem met gedrag van ouders familie; Relatieprobleem met ouders familie; Probleem met agressie van ouders familie; probleem; familie; fa…	Observation	1973	Relatieprobleem met ouders/familie	0.9403	1
Visit	Unstructured	0.9	0.95	Observation	drukulcus; drukzweer; doorligwond; decubituszweer; decubitusulcus; Doorliggen; decubitus; ulcus; druk; ulcus; druk; zweer; drukulcus; ulcus; drukzweer; zweer; huid; ulcus, decubitus; ulcus; decubitus; ulcus; druk; ulcus; drukulcus; ulcus; huid, decubitus; zweer; druk; zweer; drukzweer; decubitus ulcus; druk ulcus; druk zweer; drukulcus ulcus; drukzweer zweer; huid ulcus decubitus; ulcus decubitus…	Condition	1774	Decubitus	0.9395	1
Visit	Unstructured	0.9	0.95	Measurement	bepaling van glucose in urine; glucose urine; urine glucose	Measurement	80	Glucose urine (stick)	0.9384	1
Visit	Unstructured	0.9	0.95	Procedure	audiogram; gehoortest; gehooronderzoek; evaluatie van gehoorscherpte; beoordelen van gehoorscherpte; Test, gehoor-; Gehoortests; Test gehoor	Procedure	7812	Audiometrie	0.938	1
Visit	Unstructured	0.9	0.95	Observation	plotselinge achteruitgang in dagelijks functioneren; cachexie; achteruitgang van gezondheid; Algehele achteruitgang	Observation	184	Algehele achteruitgang	0.9338	1
Visit	Unstructured	0.9	0.95	Observation	intra-uterien anticonceptivum geplaatst; intra-uterien anticonceptiemiddel geplaatst; intra uterien anticonceptivum geplaatst; intra uterien anticonceptiemiddel geplaatst; spiraaltje geplaatst; 'intrauterine device' geplaatst; spiraal geplaatst; intra-uterien contraceptief middel geplaatst; IUD geplaatst; intra uterien contraceptief middel geplaatst; Inbrengen van (intra-uterien) contraceptivum; …	Observation	227	Anticonceptie: IUD	0.9326	1
Visit	Unstructured	0.9	0.95	Drug	apixaban 2.5 MG; apixaban 2 5 MG	Drug	1509	APIXABAN TABLET 2,5MG	0.9308	1
Visit	Unstructured	0.9	0.95	Procedure	euthanasie; De zachte dood	Procedure	6882	Euthanasie	0.9259	1
Visit	Unstructured	0.9	0.95	Condition	aandoening van perifere zenuw; perifere neuropathie; perifere zenuwaandoening; periferezenuwaandoening; Andere perifere neuritis/neuropathie; Andere perifere neuritis neuropathie; Ziekte, perifeerzenuwstelsel-; Neuropathie, perifere; Perifeerzenuwstelselziekte; Perifeerzenuwstelselziekten; Periferezenuwziekte; Ziekten, perifeerzenuwstelsel-; Ziekte perifeerzenuwstelsel ; Neuropathie perifere; Zie…	Condition	585	Andere perifere neuritis/neuropathie	0.9231	1
Visit	Unstructured	0.9	0.95	Condition	plaveiselcelcarcinoom van bronchus; maligne neoplasma van bronchus; PCC van bronchus; carcinoma spinocellulare van bronchus; spinocellulair carcinoom van bronchus; maligne tumor van bronchus; Maligniteit bronchus/long; Maligniteit bronchus long; Carcinoom, bronchogeen; Bronchogeen carcinoom; Carcinoom, bronchiaal; Carcinoom bronchogeen; Carcinoom bronchiaal; bronchuscarcinoom; ca bronchus; kanker…	Condition	2559	Maligniteit bronchus/long	0.9224	1
Visit	Unstructured	0.9	0.95	Measurement	bepaling van lactaatdehydrogenase; LDH-bepaling; LDH bepaling; lactaatdehydrogenase; LDH	Measurement	346	Lactaatdehydrogenase (LDH), U/l	0.9223	1
Visit	Unstructured	0.9	0.95	Measurement	pulsaties; pulsatie; polsslag	Measurement	23	Polsritme	0.9222	1
Visit	Unstructured	0.9	0.95	Device	intra-uterien anticonceptiemiddel; intra-uterien anticonceptivum; intra uterien anticonceptiemiddel; intra uterien anticonceptivum; intrauterine device; IUD; spiraaltje; Contraceptivum, intrauterien; Contraceptiva, intrauterine; Intra-uterine devices; Intrauterien contraceptivum; Contraceptivum intrauterien; Contraceptiva intrauterine; Intra uterine devices; IUCD; intra-uterien contraceptief hulp…	Observation	227	Anticonceptie: IUD	0.919	1
Visit	Unstructured	0.9	0.95	Condition	fractuur van distale radius; Fractuur van ondereinde van radius	Condition	1032	Fractuur radius	0.9185	1
Visit	Unstructured	0.9	0.95	Measurement	longfunctieonderzoek; Longfunctie-onderzoek; Longfunctie onderzoek; longfunctie NAO; pulmonale functietest	Procedure	877	Longfunctiemeting (= spirometrie)	0.9173	1
Visit	Unstructured	0.9	0.95	Condition	gevoelige borsten	Condition	802	Pijn in de borsten vrouw	0.9166	1
Visit	Unstructured	0.9	0.95	Meas Value	profylactische intentie; preventieve verrichting; profylaxe; profylactisch; Andere preventieve verrichting; preventie; profylaxe NAO	Procedure	410	Andere preventieve verrichting	0.913	1
Visit	Unstructured	0.9	0.95	Drug	Levetiracetam 500mg; Levetiracetam 500mg (product); Levetiracetam 500mg product ; levetiracetam 500 MG	Drug	1804	LEVETIRACETAM TABLET FO 500MG	0.9122	1
Visit	Unstructured	0.9	0.95	Procedure	fundusfotografie	Measurement	637	Fundusfoto/fundoscopie	0.911	1
Visit	Unstructured	0.9	0.95	Drug	mirtazapine 45 MG	Drug	576	MIRTAZAPINE TABLET 15MG	0.9109	1
Visit	Unstructured	0.9	0.95	Observation	infectieus proces; infectie	Condition	1772	Andere infectieziekte(n)	0.9093	1
Visit	Unstructured	0.9	0.95	Procedure	fundusonderzoek	Measurement	637	Fundusfoto/fundoscopie	0.9062	1
Visit	Unstructured	0.9	0.95	Drug	Alanine transaminase; Alanine aminotransferase; Glutamic-alanine transaminase; Glutamic-pyruvic transaminase; L-alanine:2-oxoglutarate aminotransferase; GPT; ALAT - alanine aminotransferase; ALT - alanine aminotransferase; Glutamate pyruvate transaminase; L-alanine transaminase; Alanine aminotransferase (substance); Glutamic alanine transaminase; Glutamic pyruvic transaminase; L alanine 2 oxoglut…	Measurement	36	Alanineaminotransferase (ALAT;SGPT), U/l	0.9056	0
Visit	Unstructured	0.9	0.95	Condition	struma; Struma/noduli [ex. T85,T86]; Struma noduli ex T85 T86 ; Goitre; Krop; schildklier; vergroting; vergroting; schildklier; schildklier vergroting; vergroting schildklier; zwelling van de schildklier; thyreomegalie; struma, niet-gespecificeerd; vergroot thyroÃ¯d; vergrote schildklier; struma niet gespecificeerd	Condition	1966	Knobbel/zwelling schildklier	0.9048	1
Visit	Unstructured	0.9	0.95	Drug	sertraline 50 MG	Drug	1457	SERTRALINE AUROBINDO TABLET FILMOMHULD 50MG	0.9035	1
Visit	Unstructured	0.85	0.9	Procedure	abortus provocatus; geÃ¯nduceerde zwangerschapsafbreking; geÃ¯nduceerde beÃ«indiging van zwangerschap; ingeleide zwangerschapsafbreking	Condition	3718	Abortus provocatus	0.8986	1
Visit	Unstructured	0.85	0.9	Meas Value	palliatieve intentie; palliatief	Observation	2036	Palliatieve zorg	0.8983	1
Visit	Unstructured	0.85	0.9	Observation	beweging	Observation	349	Lichaamsbeweging omschrijving	0.8983	1
Visit	Unstructured	0.85	0.9	Measurement	zuurstofsaturatie in bloed; verzadiging van hemoglobine met zuurstof; saturatie	Measurement	32	Zuurstofsaturatie, %	0.8948	1
Visit	Unstructured	0.85	0.9	Observation	orale anticonceptie voorgeschreven; orale contraceptie voorgeschreven; orale anticonceptiva voorgeschreven; oraal anticonceptivum voorgeschreven; oraal anticonceptiemiddel voorgeschreven; OAC voorgeschreven	Observation	287	Anticonceptie: orale anticonceptie	0.8944	1
Visit	Unstructured	0.85	0.9	Measurement	weging van patiÃ«nt; wegen van patiÃ«nt; bepalen van lichaamsgewicht van patiÃ«nt; gewicht	Measurement	3103	Gewicht patiÃ«nt (thuismeting), kg	0.8901	1
Visit	Unstructured	0.85	0.9	Condition	tonsillitis; ontsteking van tonsil; onsteking van tonsil; inflammatie van tonsilla palatina; ontsteking van keelamandel; onsteking van keelamandel	Condition	2615	Acute tonsillitis/peritonsillair abces	0.8858	1
Visit	Unstructured	0.85	0.9	Procedure	therapie voor stoppen met roken; stoppen met roken; SMR; rookcessatietherapie	Procedure	2621	Stoppen met roken gedragsmatige ondersteuning	0.8843	1
Visit	Unstructured	0.85	0.9	Spec Anatomic Site	gesegmenteerde neutrofiele granulocyt; gesegmenteerde neutrofiel; segmentkernige neutrofiel; Polymorphonucleaire leukocyt; Leukocyt, polymorphonucleair; Neutrofyl; Neutrofylen; Leukocyt polymorphonucleair; bloed neutrofielen; neutrofielen	Observation	5406	Staafkernige neutrofiele granulocyten	0.8832	1
Visit	Unstructured	0.85	0.9	Measurement	bepaling van alkalische fosfatase; AF-bepaling; AF bepaling; alkalische fosfatase	Measurement	138	Alkalische fosfatase, U/l	0.8824	1
Visit	Unstructured	0.85	0.9	Drug	citalopram 20 MG; escitalopram 20 MG	Drug	1394	CITALOPRAM PCH TABLET OMHULD 20MG	0.8815	1
Visit	Unstructured	0.85	0.9	Drug	naproxen 250 MG	Drug	2264	NAPROXEN TEVA TABLET 250MG	0.8758	1
Visit	Unstructured	0.85	0.9	Measurement	Rapid plasma reagin test; RPR test; Rapid plasma reagin test (procedure); Rapid plasma reagin test procedure ; rapid plasma reagine test; RPR	Observation	10877	Rapid plasma reagine (RPR)	0.8748	1
Visit	Unstructured	0.85	0.9	Condition	hematochezia; helderrood rectaal bloedverlies; bloed vermengd met ontlasting; helderrood bloedverlies met ontlasting; hematochezie; rood bloedverlies per anum of rectum; rood bloedverlies van anus of rectum; bloederige faeces; bloederige feces	Condition	426	Rectaal bloedverlies	0.8746	1
Visit	Unstructured	0.85	0.9	Device	urineverblijfskatheter; catheter Ã demeure; CAD; blaaskatheter permanent; blaascatheter permanent	Procedure	9498	Materiaalkosten blaaskatheter	0.8725	1
Visit	Unstructured	0.85	0.9	Condition	disfunctioneel vaginaal bloedverlies; onregelmatige intermenstruele bloeding; intermenstrueel bloedverlies; disfunctioneel uterien bloedverlies; Spotting bij gebruik hormonale anticonceptie; Metrorragie; metrorrhagie; spotting; intermenstrueel; spotting intermenstrueel; disfunctionele bloedingen uit de baarmoeder; intermenstruele bloeding; niet-functionele baarmoederlijke bloeding; niet functione…	Observation	627	Menorragie	0.8723	1
Visit	Unstructured	0.85	0.9	Procedure	therapie voor stoppen met roken; stoppen met roken; SMR; rookcessatietherapie	Procedure	7204	Stoppen met roken gedragsmatig en nicotine vervanging	0.8701	1
Visit	Unstructured	0.85	0.9	Procedure	therapie voor stoppen met roken; stoppen met roken; SMR; rookcessatietherapie	Procedure	8515	Stoppen met roken gedragsmatig en UR-middelen	0.8661	1
Visit	Unstructured	0.85	0.9	Observation	aspecifieke klacht betreffende abdomen; aspecifiek symptoom van abdomen; aspecifiek symptoom betreffende abdomen; vage buikklachten; aspecifieke maagklacht	Condition	74	Andere gelokaliseerde buikpijn	0.8656	1
Visit	Unstructured	0.85	0.9	Condition	gevoeligheid bij aanraken van abdomen; gevoeligheid van abdomen; gevoelige buik; gevoeligheid van buik; drukgevoeligheid van buik; drukgevoelige buik; buik; gevoeligheid; gevoeligheid; buik; buik gevoeligheid; gevoeligheid buik; buikgevoeligheid	Condition	74	Andere gelokaliseerde buikpijn	0.8618	1
Visit	Unstructured	0.85	0.9	Spec Anatomic Site	monocytus; monocyt; Monocyten; bloed monocyten	Measurement	62	Monocyten, absoluut, 10E9/l	0.8612	1
Visit	Unstructured	0.85	0.9	Meas Value	Incontinent; Incontinent (qualifier value); Incontinent qualifier value	Condition	2069	Urge-incontinentie	0.8609	1
Visit	Unstructured	0.85	0.9	Spec Anatomic Site	structuur van bilnaad; structuur van crena analis; bilnaad; crena analis; crena interglutealis; bilspleet	Condition	1498	Fissura ani	0.8609	1
Visit	Unstructured	0.85	0.9	Drug	citalopram 10 MG; escitalopram 10 MG	Drug	1476	CITALOPRAM AUROBINDO TABLET OMHULD 10MG	0.8597	1
Visit	Unstructured	0.85	0.9	Drug	amlodipine 10 MG	Drug	101	AMLODIPINE TABLET 5MG	0.8597	1
Visit	Unstructured	0.85	0.9	Spec Anatomic Site	structuur van gyrus uncinatus; uncus; unquis; ungius; unguus; ungus; ungues	Condition	902	Unguis incarnatus	0.8588	1
Visit	Unstructured	0.85	0.9	Device	intra-uterien anticonceptiemiddel met hormoonafgifte; IUD met hormoonafgifte; intra uterien anticonceptiemiddel met hormoonafgifte; 'intrauterine device' met hormoonafgifte; geneesmiddelafgevend intra-uterien anticonceptivum; geneesmiddelafgevend IUD; hormoonspiraal; geneesmiddelafgevend intra uterien anticonceptivum	Observation	227	Anticonceptie: IUD	0.8572	1
Visit	Unstructured	0.85	0.9	Condition	continue koorts; febris continua; aanhoudende koorts	Condition	139	Koorts	0.8559	1
Visit	Unstructured	0.85	0.9	Procedure	dieetvoorschriften; dieet	Observation	245	Opmerk. bijzonderheden voedingspatroon	0.8557	1
Visit	Unstructured	0.85	0.9	Measurement	systolische arteriÃ«le druk; systolische bloeddruk; SAP; bovendruk; Systolische druk	Observation	311	Systolische bloeddruk streefwaarde	0.8546	1
Visit	Unstructured	0.85	0.9	Drug	Drospirenone + ethinyl estradiol; Drospirenone + ethinyl oestradiol; Drospirenone- and ethinyl estradiol-containing product; Product containing drospirenone and ethinyl estradiol; Product containing drospirenone and ethinyl estradiol (medicinal product); Drospirenone and ethinylestradiol product; Drospirenone- and ethinylestradiol-containing product; Product containing drospirenone and ethinylest…	Drug	2724	ETHINYLESTRADIOL/DROSPIRENON TAB 30UG/3MG	0.8525	1
Visit	Unstructured	0.85	0.9	Observation	onregelmatige menstruatie; Onregelmatige menstruatie, niet gespecificeerd; Onregelmatige menstruatie niet gespecificeerd; cyclus; menstruatie, onregelmatig; irregulair; menstruatie; menstruatie; irregulair; menstruatie; onregelmatig; cyclus menstruatie onregelmatig; irregulair menstruatie; menstruatie irregulair; menstruatie onregelmatig; menstruele onregelmatigheid; onregelmatige maanstonden; on…	Observation	852	Intermenstrueel bloedverlies	0.8516	1
Visit	Unstructured	0.85	0.9	Observation	diabeteszorg	Observation	51	Hoofdbehandelaar diabetes: huisarts	0.8513	1
Visit	Unstructured	0.8	0.85	Meas Value	Incontinent; Incontinent (qualifier value); Incontinent qualifier value	Condition	662	Urine-incontinentie [ex. P12]	0.8494	1
Visit	Unstructured	0.8	0.85	Spec Anatomic Site	gehele articulatio temporomandibularis; kaakgewricht; temporomandibulair gewricht; TMG; geheel temporomandibulair gewricht	Condition	2941	Temporomandibulair gewrichtsprobleem	0.8455	1
Visit	Unstructured	0.8	0.85	Observation	Pityriasis; Genus Pityriasis (organism); Genus Pityriasis; Genus Pityriasis organism	Condition	1094	Pityriasis versicolor	0.8435	1
Visit	Unstructured	0.8	0.85	Measurement	bepalen van troponine; troponine; troponine NAO	Observation	4646	High sensitive troponine-T (hs-TNT)	0.8433	1
Visit	Unstructured	0.8	0.85	Condition	complicatie	Condition	1657	Complicatie(s) medische behandeling	0.8425	1
Visit	Unstructured	0.8	0.85	Measurement	lengtemeting van lichaam; lichaamslengte; Lengte, lichaams-; Lengte lichaams	Measurement	18	Lengte patiÃ«nt, m	0.8425	1
Visit	Unstructured	0.8	0.85	Drug	gliclazide 30 MG	Drug	236	GLICLAZIDE MYLAN RETARD TABLET MGA 30MG	0.8397	1
Visit	Unstructured	0.8	0.85	Measurement	perifere zuurstofsaturatie; SpO2	Measurement	32	Zuurstofsaturatie, %	0.8389	1
Visit	Unstructured	0.8	0.85	Observation	amenorroe; amenorrhoe; uitblijvende menstruatie; Niet gespecificeerde amenorroe; Niet gespecificeerde amenorrhoe; afwezigheid; menstruatie; afwezigheid menstruatie; afwezigheid van menstruatie; amenorroe NAO; amenorrhoe NAO; missende menstruatie	Observation	1018	Onregelmatige/frequente menstruatie	0.8388	1
Visit	Unstructured	0.8	0.85	Spec Anatomic Site	reticulocytus; reticulocyt; Reticulocyten	Measurement	415	Reticulocyten, 10E9/l	0.8372	1
Visit	Unstructured	0.8	0.85	Observation	roker; rookt; Roken	Observation	3254	Soort tabak/rookwaar: sigaretten	0.8363	1
Visit	Unstructured	0.8	0.85	Meas Value	preventieve intentie; preventief	Procedure	410	Andere preventieve verrichting	0.8352	1
Visit	Unstructured	0.8	0.85	Observation	breuk van persoonlijke relatie; relatiebreuk	Observation	797	Relatieprobleem met partner	0.8286	1
Visit	Unstructured	0.8	0.85	Condition	pijn aan scrotum; scrotalgie; Pijn testis/scrotum; Pijn testis scrotum; pijn; scrotum; scrotum; pijn; pijn scrotum; scrotum pijn; balzakpijn	Observation	2955	Andere symptomen/klachten geslachtsorganen man	0.8277	1
Visit	Unstructured	0.8	0.85	Meas Value	zwak	Observation	59	Moeheid/zwakte	0.8272	1
Visit	Unstructured	0.8	0.85	Measurement	Forced expired volume in one second/forced vital capacity ratio; Forced expired volume in 1 second : forced vital capacity ratio; FEV1/FVC ratio; Forced expired volume in one sec/forced vital capacity ratio; Forced expired volume in 1 second : forced vital capacity ratio (observable entity); Forced expired volume in one second/forced vital capacity ratio (observable entity); Forced expired volume…	Measurement	1276	FEV1 reversibiliteit %, %	0.8271	1
Visit	Unstructured	0.8	0.85	Device	katheter	Device	8748	CATHETERSET KENDALL INBRENGSET	0.8253	1
Visit	Unstructured	0.8	0.85	Device	hechtdraad; hechtmateriaal; hechting; Suture; Suturen	Procedure	2287	Materiaalkosten atraumatisch hechtmateriaal, waaronder lijmen	0.8249	1
Visit	Unstructured	0.8	0.85	Procedure	elektrocardiografie; ECG	Procedure	574	ECG-diagnostiek (ECG maken, interpreteren en bespreken met patiÃ«nt)	0.8244	1
Visit	Unstructured	0.8	0.85	Device	prothese	Device	3325	Aanwezigheid/gevolg prothese	0.8241	1
Visit	Unstructured	0.8	0.85	Condition	urge-incontinentie; urge incontinentie; aandrangincontinentie; incontinentie; urge; incontinentie; urine, urge; urge; incontinentie; urine; incontinentie, urge; incontinentie urge; incontinentie urine urge; urine incontinentie urge; urge-incontinentiesyndroom; urge incontinentiesyndroom	Condition	3027	Gemengde incontinentie	0.8238	1
Visit	Unstructured	0.8	0.85	Observation	arbeidssituatie; arbeidsomstandigheden	Observation	1802	Probleem met werksituatie	0.8229	1
Visit	Unstructured	0.8	0.85	Spec Anatomic Site	structuur van lamina unguis; structuur van nagelplaat; structuur van unguis; nagelplaat; corpus unguis; lamina unguis; Nagels; Nagel, teen-; Nagel, vinger-; Nagels, teen-; Nagels, vinger-; Nagel teen ; Nagel vinger ; Nagels teen ; Nagels vinger	Condition	1061	Symptomen/klachten nagels	0.8227	1
Visit	Unstructured	0.8	0.85	Drug	Sacubitril- and valsartan-containing product; Product containing sacubitril and valsartan; Sacubitril and valsartan product; Product containing sacubitril and valsartan (medicinal product); Sacubitril and valsartan containing product; Product containing sacubitril and valsartan medicinal product ; sacubitril / valsartan; sacubitril valsartan	Drug	3437	SACUBITRIL/VALSARTAN TABLET 49/51MG	0.8213	1
Visit	Unstructured	0.8	0.85	Drug	Olodaterol + tiotropium; Olodaterol and tiotropium product; Olodaterol + tiotropium (product); Olodaterol- and tiotropium-containing product; Product containing olodaterol and tiotropium; Product containing olodaterol and tiotropium (medicinal product); Olodaterol tiotropium; Olodaterol tiotropium product ; Olodaterol and tiotropium containing product; Product containing olodaterol and tiotropium…	Drug	1777	TIOTROPIUM/OLODATEROL 2,5/2,5UG/DO 60DO RESPIMAT	0.8204	1
Visit	Unstructured	0.8	0.85	Device	urineverblijfskatheter; catheter Ã demeure; CAD; blaaskatheter permanent; blaascatheter permanent	Device	8748	CATHETERSET KENDALL INBRENGSET	0.8182	1
Visit	Unstructured	0.8	0.85	Spec Anatomic Site	gesegmenteerde neutrofiele granulocyt; gesegmenteerde neutrofiel; segmentkernige neutrofiel; Polymorphonucleaire leukocyt; Leukocyt, polymorphonucleair; Neutrofyl; Neutrofylen; Leukocyt polymorphonucleair; bloed neutrofielen; neutrofielen	Measurement	67	Neutrofiele granulocyten, absoluut, 10E9/l	0.8177	1
Visit	Unstructured	0.8	0.85	Procedure	Wijkverpleging; Thuiszorg, non-professionele (mantelzorg); Thuiszorg non professionele mantelzorg	Observation	196	Ouderenzorg	0.8173	1
Visit	Unstructured	0.8	0.85	Procedure	dieetvoorschriften; dieet	Observation	298	Bijzonderheden voedingspatroon: aanwezig	0.8156	1
Visit	Unstructured	0.8	0.85	Condition	eetstoornis; Eetstoornissen; Eetstoornis, niet gespecificeerd; Eetstoornis niet gespecificeerd; eten; stoornis; stoornis; eten; eten stoornis; stoornis eten; eetstoornis, niet-gespecificeerd; eetstoornissen en -afwijkingen; eetstoornissen en afwijkingen	Condition	9167	Boulimia nervosa	0.8147	1
Visit	Unstructured	0.8	0.85	Procedure	euthanasie; De zachte dood	Observation	5214	Onnatuurlijke dood	0.8123	1
Visit	Unstructured	0.8	0.85	Drug	betamethason; betamethasone	Drug	1537	BETAMETHASON TEVA ZALF 1MG/G	0.8109	1
Visit	Unstructured	0.8	0.85	Meas Value	stabiel	Observation	9646	Evaluatie (CVRM): stabiel	0.8099	1
Visit	Unstructured	0.8	0.85	Drug	telmisartan	Drug	2785	TELMISARTAN XIROMED TABLET 40MG	0.8088	1
Visit	Unstructured	0.8	0.85	Procedure	dieetvoorschriften; dieet	Observation	275	Opvolgen voedingsadvies (DM2): voldoende	0.8086	1
Visit	Unstructured	0.8	0.85	Meas Value	Verrucous; Verrucous (qualifier value); Verrucous qualifier value	Condition	111	Wratten	0.8073	1
Visit	Unstructured	0.8	0.85	Measurement	geforceerd expiratoir volume in 1 seconde; 'forced expiratory volume' in 1 seconde; FEV1; geforceerde-expiratievolume in 1 seconde; geforceerde expiratievolume in 1 seconde	Observation	3442	FEV1 (prÃ©-BD) met eigen med % v vrspeld	0.8049	1
Visit	Unstructured	0.8	0.85	Spec Anatomic Site	structuur van pees; structuur van tendo; tendo; pees; Pezen	Condition	4624	Ganglion pees	0.8043	1
Visit	Unstructured	0.8	0.85	Device	looprek	Observation	2675	Functiebeperking/handicap bewegingsapparaat	0.8021	1
Visit	Unstructured	0.8	0.85	Condition	intraoculaire hemorragie; hemoftalmie; haemophthalmus; intraoculaire bloeding; Bloeding, oog-; Hemophtalmus; Oogbloeding; Bloeding oog ; bloeding; intraoculair; bloeding; oog; bloeding; oogbol; intraoculair; bloeding; oog; bloeding; oogbol; bloeding; bloeding intraoculair; bloeding oog; bloeding oogbol; intraoculair bloeding; oog bloeding; oogbol bloeding; hemorragie intra-oculair; hemorragie int…	Condition	1846	Subconjunctivale bloeding	0.8003	1
Visit	Unstructured	0.75	0.8	Observation	geen dyspneu; geen dyspnoe; geen kortademigheid	Observation	2664	Auscultatie longen: normaal	0.7884	1
Visit	Unstructured	0.75	0.8	Device	rollator; looprek met wielen	Observation	2675	Functiebeperking/handicap bewegingsapparaat	0.7879	1
Visit	Unstructured	0.75	0.8	Drug	nitrofurantoÃ¯ne; nitrofurantoin	Drug	8715	NITROFURANTOINE SUSPENSIE 10MG/ML CZF	0.7879	1
Visit	Unstructured	0.75	0.8	Observation	ouderenzorg; zorg voor ouderen	Observation	5460	Controlebeleid ouderenzorg: 2x per jaar	0.7855	1
Visit	Unstructured	0.75	0.8	Procedure	fundoscopie; retinoscopie; pupilloscopie; scotoscopie	Procedure	6575	Spleetlamponderzoek	0.7848	1
Visit	Unstructured	0.75	0.8	Measurement	Papanicolou smear; PAP test; Papanicolaou smear test (procedure); Papanicolaou smear test; Papanicolaou smear test procedure ; Pap smear; Cervical smear; Papanicolaou smear; Papanicolaou test; Uitstrijkje, cervix-; Cervixuitstrijkje; Uitstrijkje cervix ; Pap-uitstrijkje; baarmoederhalsuitstrijkje; uitstrijkje baarmoederhals; uitstrijkje vagina; Pap uitstrijkje	Measurement	1093	Afwijkende cervixuitstrijk	0.7841	1
Visit	Unstructured	0.75	0.8	Spec Anatomic Site	Tonsil (body structure); Tonsil body structure ; Tonsil	Condition	1485	Symptomen/klachten tonsillen	0.7828	1
Visit	Unstructured	0.75	0.8	Condition	ongemak; discomfort; onwelbevinden; onwelbevinden NAO	Condition	318	Enkel symptomen/klachten	0.7806	0
Visit	Unstructured	0.75	0.8	Measurement	Forced expired volume in one second/forced vital capacity ratio; Forced expired volume in 1 second : forced vital capacity ratio; FEV1/FVC ratio; Forced expired volume in one sec/forced vital capacity ratio; Forced expired volume in 1 second : forced vital capacity ratio (observable entity); Forced expired volume in one second/forced vital capacity ratio (observable entity); Forced expired volume…	Measurement	971	FEV1/FVC ratio prÃ©-BD, %	0.7804	1
Visit	Unstructured	0.75	0.8	Device	pessarium; Pessaria	Procedure	10266	Aanmeten en plaatsen pessarium	0.7801	1
Visit	Unstructured	0.75	0.8	Meas Value	Incontinent; Incontinent (qualifier value); Incontinent qualifier value	Condition	2124	Incontinentie voor ontlasting	0.7791	1
Visit	Unstructured	0.75	0.8	Procedure	kolven	Observation	3528	Symptomen/klachten borstvoeding	0.7791	1
Visit	Unstructured	0.75	0.8	Condition	geheugenprobleem; amnesie; geheugenverlies	Condition	702	Geheugen-/concentratie-/oriÃ«ntatiestoornissen	0.7764	1
Visit	Unstructured	0.75	0.8	Condition	melena; melaena; ontlasting bloederig; bloed ontlasting; bloederige ontlasting	Condition	3404	Haematemesis	0.7755	1
Visit	Unstructured	0.75	0.8	Device	bloedglucosemeter; glucosemeter	Observation	6516	Controle glucosemeter: voldoet aan eisen	0.7708	1
Visit	Unstructured	0.75	0.8	Observation	Histologie	Procedure	175	Histologie/exfoliatieve cytologie	0.7701	1
Visit	Unstructured	0.75	0.8	Measurement	verhoogde concentratie van cortisol; verhoogde spiegel van cortisol; verhoogd cortisol	Condition	10331	Syndroom van Cushing	0.7689	1
Visit	Unstructured	0.75	0.8	Measurement	vitamine D laag	Condition	268	VitaminedeficiÃ«ntie	0.7682	1
Visit	Unstructured	0.75	0.8	Drug	prednisolon; prednisoLONE	Drug	5292	PREDNISOLON CAPSULE 15MG	0.7646	1
Visit	Unstructured	0.75	0.8	Spec Anatomic Site	structuur van aorta; aorta; grote lichaamsslagader; Lichaamsslagader, grote; Lichaamsslagader grote	Condition	1252	Aneurysma aorta	0.7633	1
Visit	Unstructured	0.75	0.8	Procedure	dieetvoorschriften; dieet	Observation	113	Bijzonderheden voedingspatroon: afwezig	0.7632	1
Visit	Unstructured	0.75	0.8	Condition	erythema infectiosum; vijfde ziekte; Erythema infectiosum/vijfde ziekte; Erythema infectiosum vijfde ziekte; Erythema infectiosum [vijfde ziekte]; Erythema infectiosum vijfde ziekte ; aandoening; vijfde ziekte; erytheem; infectiosum; infectiosum; erytheem; vijfde; ziekte; aandoening vijfde ziekte; erytheem infectiosum; infectiosum erytheem; Parvovirus-B19-infectie; erythema infectiosum (vijfde zi…	Condition	1367	Andere virusziekte met exantheem	0.7618	1
Visit	Unstructured	0.75	0.8	Drug	betamethason; betamethasone	Drug	3938	BETAMETHASON TEVA LOTION 1MG/G	0.7617	1
Visit	Unstructured	0.75	0.8	Procedure	excisie van hydrocele; excisie van hydrocele van tunica vaginalis; excisie van hydrokÃ¨le; hydrokÃ¨le-excisie; hydrocelectomie; hydrokÃ¨le excisie	Condition	3821	HydrokÃ¨le	0.7603	0
Visit	Unstructured	0.75	0.8	Procedure	instillatie van oogdruppels; oogdruppelen	Observation	1771	Flitsen in de ogen	0.7599	0
Visit	Unstructured	0.75	0.8	Device	urineverblijfskatheter; catheter Ã demeure; CAD; blaaskatheter permanent; blaascatheter permanent	Device	10013	CATHETERSET HEKURA SE1030 STERIEL	0.7591	1
Visit	Unstructured	0.75	0.8	Observation	gecompliceerde rouw	Observation	541	Verlies/overlijden van partner	0.7584	1
Visit	Unstructured	0.75	0.8	Device	implanteerbare cardioverter-defibrillator; implanteerbare hartdefibrillator; implanteerbare cardioverter defibrillator; implanteerbare cardiale defibrillator; ICD; implanteerbare defibrillator; Implanteerbare defibrillatoren; Defibrillator, implanteerbare; Defibrillatoren, implanteerbare; Defibrillator implanteerbare; Defibrillatoren implanteerbare	Device	2302	Aanwezigheid pacemaker/interne defibrillator	0.7573	1
Visit	Unstructured	0.75	0.8	Drug	foliumzuur; folate	Measurement	131	Foliumzuur, nmol/l	0.7571	1
Visit	Unstructured	0.75	0.8	Condition	colitis ulcerosa; Colitis ulcerosa, niet gespecificeerd; Colitis ulcerosa niet gespecificeerd; colitis; ulceratief; ulceratief; colitis; colitis ulceratief; ulceratief colitis; idiopathische proctocolitis; idiopatische proctocolitis; proctocolitis, idiopathisch; ulceratieve colitis, niet-gespecificeerd; proctocolitis idiopathisch; ulceratieve colitis niet gespecificeerd	Condition	1416	Colitis ulcerosa/chronische enteritis (regionalis)	0.7565	1
Visit	Unstructured	0.75	0.8	Drug	Low density lipoprotein; Beta lipoprotein; Beta-lipoprotein; LDL - Low density lipoprotein; LDL; Low density lipoprotein (substance); LDL Low density lipoprotein; Low density lipoprotein substance	Measurement	35	LDL-cholesterol, mmol/l	0.7558	1
Visit	Unstructured	0.75	0.8	Spec Anatomic Site	gehele fibula; fibula	Condition	1446	Fractuur fibula	0.7558	1
Visit	Unstructured	0.75	0.8	Observation	nagelgroei; groei van nagel	Condition	497	Onychomycose	0.7552	1
Visit	Unstructured	0.75	0.8	Spec Anatomic Site	structuur van epididymis; bijbal; epididymis	Condition	1907	Epididymitis	0.7521	1
Visit	Unstructured	0.75	0.8	Spec Anatomic Site	structuur van nagelbed; structuur van lectulus unguis; nagelbed; lectulus	Condition	1141	Unguis incarnatus/andere nagelaandoening	0.7509	1
Visit	Unstructured	0.75	0.8	Measurement	peak flow; PEF; peak expiratory flow; piekademstroom	Measurement	1487	PEF prÃ©-BD (peakflowmeter), L/min	0.7504	1
Visit	Unstructured	0.7	0.75	Spec Anatomic Site	structuur van valva aortae; valva aortae; aortaklep	Condition	1336	Aortastenose	0.7497	1
Visit	Unstructured	0.7	0.75	Device	koperhoudend intra-uterien anticonceptiemiddel; koperhoudend intra uterien anticonceptiemiddel; koperhoudend 'intrauterine device'; koperspiraal; koperhoudend intra-uterien anticonceptivum; koperhoudend IUD; koperhoudend intra uterien anticonceptivum	Drug	21217	IUD MET KOPER	0.7452	1
Visit	Unstructured	0.7	0.75	Measurement	bloeddrukmeting	Measurement	34	Arm bloeddrukmeting	0.7452	1
Visit	Unstructured	0.7	0.75	Condition	klachten van pijn; pijnklachten	Condition	164	Hoofdpijn [ex. N02,N89,R09]	0.7442	1
Visit	Unstructured	0.7	0.75	Drug	mometason; mometasone	Drug	35652	MOMETASONFUROAAT EUR-P WATEREMULGERENDE ZALF 1MG/G	0.7421	1
Visit	Unstructured	0.7	0.75	Device	urineverblijfskatheter; catheter Ã demeure; CAD; blaaskatheter permanent; blaascatheter permanent	Device	14478	CATHETER BARD BALLON BIOCATH VROUW FOLEY 10ML CH16	0.7413	1
Visit	Unstructured	0.7	0.75	Drug	tramadol	Drug	8415	TRAMADOL TABLET MGA 200MG	0.7407	1
Visit	Unstructured	0.7	0.75	Procedure	bevalling; verlossing; verlossen; begeleiden van bevalling; Bevalling, obstetrische; Bevalling obstetrische	Condition	3489	Gecompliceerde bevalling levendgeborene	0.7406	1
Visit	Unstructured	0.7	0.75	Condition	verminderde weefselintegriteit; urineretentie; verstoorde weefselintegriteit; retentie van urine; Retentie, urine-; Retentie urine ; blaas; retentie; retentie; urine; urine; retentie; blaas retentie; retentie urine; urine retentie; blaasretentie; onvermogen de blaas te ledigen	Observation	3769	Functiebeperking/handicap urinewegen	0.739	1
Visit	Unstructured	0.7	0.75	Drug	miconazol; miconazole	Drug	4546	MICONAZOL VAGINAALCREME 20MG/G 16APPL	0.7386	1
Visit	Unstructured	0.7	0.75	Condition	rinosinusitis; neusbijholteontsteking; rhinosinusitis	Condition	1752	Symptomen/klachten sinussen (inclusief pijn)	0.7362	1
Visit	Unstructured	0.7	0.75	Observation	huisartsenpraktijk; huisartspraktijk	Observation	853	Hoofdbehandelaar ouderenzorg: huisarts	0.7355	1
Visit	Unstructured	0.7	0.75	Spec Anatomic Site	structuur van membrana tympanica; membrana tympanica; trommelvlies; Membrana tympani	Condition	3589	Myringitis	0.7342	1
Visit	Unstructured	0.7	0.75	Procedure	plastische operatie; reconstructie; plastische chirurgie; plastisch chirurgische ingreep; operatie; reconstructief; reconstructief; operatie; operatie reconstructief; reconstructief operatie	Procedure	254	Chirurgie	0.7323	1
Visit	Unstructured	0.7	0.75	Drug	clobetasol	Drug	931	CLOBETASOL ZALF 0,5MG/G (DERMOVATE)	0.7292	1
Visit	Unstructured	0.7	0.75	Device	katheter	Procedure	9498	Materiaalkosten blaaskatheter	0.7289	1
Visit	Unstructured	0.7	0.75	Drug	Sildenafil-containing product; Product containing sildenafil; Product containing sildenafil (medicinal product); Sildenafil product; Sildenafil (product); Sildenafil (substance); Sildenafil containing product; Product containing sildenafil medicinal product ; Sildenafil product ; Sildenafil substance ; Sildenafil	Drug	2017	SILDENAFIL TABLET 100MG	0.7276	1
Visit	Unstructured	0.7	0.75	Measurement	nierfunctie; renale functie; functie van nier	Condition	243	Nierfunctiestoornis/nierinsufficiÃ«ntie	0.7266	1
Visit	Unstructured	0.7	0.75	Spec Anatomic Site	structuur van nagelriem; eponychium; nagelriem	Condition	1061	Symptomen/klachten nagels	0.7257	1
Visit	Unstructured	0.7	0.75	Observation	kokhalzen; droog braken; braakneiging; vomituritie	Condition	438	Misselijkheid	0.7248	1
Visit	Unstructured	0.7	0.75	Meas Value	zwak	Observation	184	Algehele achteruitgang	0.7245	1
Visit	Unstructured	0.7	0.75	Measurement	Radioallergosorbent test; Radioallergosorbent test, NOS; RAST test; RAST test, NOS; RAST - Radio-allergosorbent test; Radio-allergosorbent test; EAST test; Radio-allergosorbent test (procedure); RAST; Radioallergosorbent test (procedure); Radioallergosorbent test NOS; RAST test NOS; RAST Radio allergosorbent test; Radio allergosorbent test; Radio allergosorbent test procedure ; Radioallergosorben…	Measurement	896	Multi-rast (Phadiatop)	0.7219	1
Visit	Unstructured	0.7	0.75	Spec Anatomic Site	gehele linker voet; linker voet	Condition	744	Sensibiliteit linkervoet	0.7214	1
Visit	Unstructured	0.7	0.75	Device	koperhoudend intra-uterien anticonceptiemiddel; koperhoudend intra uterien anticonceptiemiddel; koperhoudend 'intrauterine device'; koperspiraal; koperhoudend intra-uterien anticonceptivum; koperhoudend IUD; koperhoudend intra uterien anticonceptivum	Drug	14766	T-SAFE CU 380 IUD KOPERSPIRAAL 36MM (EU)	0.7213	1
Visit	Unstructured	0.7	0.75	Measurement	onderzoek van urine; Analyse, urine-; Urine-analyse; Analyse urine ; Urine analyse; urineanalyse	Measurement	73	Eiwit urine (stick)	0.7195	1
Visit	Unstructured	0.7	0.75	Procedure	Administration NOS; Administration (procedure); Administration NOS (procedure); Administration (navigational concept); Administration procedure ; Administration NOS procedure ; Administration navigational concept ; Administration; Bestuur	Observation	1425	Administratieve verrichting	0.7193	1
Visit	Unstructured	0.7	0.75	Spec Anatomic Site	structuur van lymfeklier; structuur van lymfklier; structuur van nodus lymphaticus; lymfeknoop; lymphonodus; nodus lymphoideus; nodus lymphaticus; lymfeklier; lymfklier; Lymfeknopen	Condition	2614	Andere symptomen/klachten lymfeklieren	0.7161	1
Visit	Unstructured	0.7	0.75	Meas Value	Radius; Radius (qualifier value); Radius qualifier value	Condition	1032	Fractuur radius	0.715	0
Visit	Unstructured	0.7	0.75	Observation	humaan herpesvirus 4; HHV-4; EBV; Epstein-Barr-virus; HHV 4; Epstein Barr virus; Epstein-Barr virus; Virus 4, humaan herpes-; Burkitt's lymfoomvirus; EB-virus; Burkitt-herpesvirus; Burkitt-lymphomavirus; Herpesvirus-4, humaan; Mononucleosis-infectiosavirus; Ziekte-van-Pfeiffer-virus; Virus 4 humaan herpes ; EB virus; Burkitt herpesvirus; Burkitt lymphomavirus; Herpesvirus 4 humaan; Mononucleosis …	Condition	3308	Mononucleosis infectiosa	0.715	1
Visit	Unstructured	0.7	0.75	Condition	letsel van thorax; letsel van borstkas; thoraxletsel; Trauma, thorax-; Borstverwonding, borstletsel; Thoraxtrauma; Thoraxtraumata; Traumata, thorax-; Trauma thorax ; Borstverwonding borstletsel; Traumata thorax ; Niet gespecificeerd letsel van thorax; letsel; thorax; thorax; letsel; thorax; wond; wond; thorax; letsel thorax; thorax letsel; thorax wond; wond thorax; borstkasletsel; traumatisch bor…	Condition	929	Ribcontusie	0.7144	1
Visit	Unstructured	0.7	0.75	Observation	lijm	Procedure	2287	Materiaalkosten atraumatisch hechtmateriaal, waaronder lijmen	0.7134	1
Visit	Unstructured	0.7	0.75	Device	intra-uterien anticonceptiemiddel; intra-uterien anticonceptivum; intra uterien anticonceptiemiddel; intra uterien anticonceptivum; intrauterine device; IUD; spiraaltje; Contraceptivum, intrauterien; Contraceptiva, intrauterine; Intra-uterine devices; Intrauterien contraceptivum; Contraceptivum intrauterien; Contraceptiva intrauterine; Intra uterine devices; IUCD; intra-uterien contraceptief hulp…	Drug	4203	T-SAFE CU 380 IUD KOPERSPIRAAL 36MM	0.7108	1
Visit	Unstructured	0.7	0.75	Observation	atopische reactie; atopische reaktie; atopie; atopisch syndroom; atopisch	Observation	8462	Expositie allergenen en aspec. prikkels	0.7106	1
Visit	Unstructured	0.7	0.75	Meas Value	Incontinent; Incontinent (qualifier value); Incontinent qualifier value	Condition	188	Frequente mictie/aandrang	0.7103	1
Visit	Unstructured	0.7	0.75	Procedure	onderzoek van neus; neusonderzoek	Condition	1620	Neusverstopping	0.7087	0
Visit	Unstructured	0.7	0.75	Meas Value	geleidingsintentie; geleiding	Observation	375	Advies	0.7078	1
Visit	Unstructured	0.7	0.75	Procedure	echo blaas; diagnostische echo blaas	Procedure	2847	Module Abdominale echografie	0.7068	1
Visit	Unstructured	0.7	0.75	Condition	hordeolum externum; hordeolum; strontje; ontsteking van klier van Zeiss; onsteking van klier van Zeiss; Blepharitis/hordeolum/chalazion; blefaritis/hordeolum/chalazion; Blepharitis hordeolum chalazion; blefaritis hordeolum chalazion; stijg	Condition	1199	Andere infectie/ontsteking oog/adnexen [ex. F85,F86]	0.7064	1
Visit	Unstructured	0.7	0.75	Meas Value	Incontinent; Incontinent (qualifier value); Incontinent qualifier value	Condition	3027	Gemengde incontinentie	0.7059	1
Visit	Unstructured	0.7	0.75	Measurement	spirometrie; spirometrisch longfunctieonderzoek; spirografische longfunctiebepaling	Observation	10722	Conclusie longfunctieonderzoek: normale spirometrie	0.7057	1
Visit	Unstructured	0.65	0.7	Procedure	evaluatie van urine; beoordeling van urinemonster; urineonderzoek	Measurement	1331	Urobilinogeen urine (stick)	0.6971	1
Visit	Unstructured	0.65	0.7	Condition	stopt met ademhaling; apneu; apnoe; ademonderbreking	Condition	847	Slaapapnoesyndroom	0.6969	1
Visit	Unstructured	0.65	0.7	Spec Anatomic Site	gehele testis; zaadbal; teelbal; testikel; testis	Condition	6389	Torsio testis	0.6954	1
Visit	Unstructured	0.65	0.7	Device	inhalator	Observation	745	Hoeveel puffs/inhalaties gebruikt (ACQ6)	0.6937	1
Visit	Unstructured	0.65	0.7	Procedure	diagnostische radiografie van abdomen; buikoverzicht; X-BOZ; X BOZ; Radiografie, abdominale; Radiografie abdominale; buikrÃ¶ntgenfoto; buikrÃ¶ntgenfoto NAO	Procedure	2847	Module Abdominale echografie	0.6933	1
Visit	Unstructured	0.65	0.7	Condition	abnormaal audiogram; afwijkend audiogram; audiogram abnormaal; audiometrische abnormaliteiten	Observation	423	Gehoorklachten [ex. H84,H85,H86]	0.6928	1
Visit	Unstructured	0.65	0.7	Procedure	evaluatie van urine; beoordeling van urinemonster; urineonderzoek	Measurement	52	Leukocyten urine (stick)	0.6926	1
Visit	Unstructured	0.65	0.7	Device	gebitsprothese; kunstgebit	Observation	1805	Problemen met gebit: nee	0.6924	0
Visit	Unstructured	0.65	0.7	Observation	genus Simplexvirus; herpes-simplexvirus; herpes simplexvirus; HSV; Virus, simplex-; Herpes-labialis-virus; Herpes-simplex-virus; Herpesvirus hominis; Virus simplex ; Herpes labialis virus; Herpes simplex virus	Condition	2408	Herpes genitalis vrouw	0.6921	1
Visit	Unstructured	0.65	0.7	Drug	prednison; predniSONE	Drug	622	PREDNISOLON TABLET 5MG	0.6911	1
Visit	Unstructured	0.65	0.7	Meas Value	palliatieve intentie; palliatief	Procedure	126	Gesprek levenseinde/behandelwensen	0.6878	1
Visit	Unstructured	0.65	0.7	Spec Anatomic Site	structuur van pes; structuur van voet; voeten	Observation	7577	Opmerkingen voetonderzoek: pedicure	0.6865	1
Visit	Unstructured	0.65	0.7	Condition	zwelling van speekselklier; zwelling van glandula salivaria; speekselklierzwelling	Condition	2513	Sialoadenitis/sialolithiasis	0.6848	1
Visit	Unstructured	0.65	0.7	Condition	aandoening van huid en/of subcutis; aandoening van huid en of subcutis; Aandoening van huid en subcutis, niet gespecificeerd; Aandoening van huid en subcutis niet gespecificeerd; Huid- en onderhuidaandoeningen; niet-gespecificeerde aandoening van huid en subcutaan weefsel; Skin; Huid en onderhuidaandoeningen; niet gespecificeerde aandoening van huid en subcutaan weefsel	Condition	122	Lokale roodheid/erytheem huid	0.6829	1
Visit	Unstructured	0.65	0.7	Measurement	hoge cholesterol; cholesterol hoog; cholesterol totaal verhoogd; cholesterolspiegels gestegen	Observation	1294	Vetstofwisselingsstoornis(comorbiditeit): ja	0.6825	1
Visit	Unstructured	0.65	0.7	Observation	gefrustreerdheid voelen; frustratie voelen; zich gefrustreerd voelen; Frustratie	Condition	140	Angstig/nerveus/gespannen gevoel	0.6817	1
Visit	Unstructured	0.65	0.7	Spec Anatomic Site	structuur van saccus conjunctivalis; saccus conjunctivalis; conjunctivale zak	Condition	1846	Subconjunctivale bloeding	0.6802	1
Visit	Unstructured	0.65	0.7	Meas Value	chronisch	Condition	5274	Chronische pijn	0.6786	0
Visit	Unstructured	0.65	0.7	Device	katheter	Device	7559	CATHETERSET HEKURA SE1020 STERIEL	0.6776	1
Visit	Unstructured	0.65	0.7	Meas Value	normaal; geen bijzonderheden; niet afwijkend	Measurement	42	Opmerking 1 algemeen	0.6773	0
Visit	Unstructured	0.65	0.7	Condition	spasme; Spierspasme; spasme van spier; spierspasmen	Condition	1783	Onwillekeurige bewegingen	0.6772	1
Visit	Unstructured	0.65	0.7	Procedure	rÃ¶ntgenfoto van linker elleboog; X-foto van linker elleboog; X-elleboog links; X foto van linker elleboog; X elleboog links	Condition	655	Elleboog symptomen/klachten	0.6743	1
Visit	Unstructured	0.65	0.7	Device	inhalator	Drug	2453	ATROVENT AEROSOL 20MCG/DO SPBS 200DO + INHALATOR	0.6738	1
Visit	Unstructured	0.65	0.7	Device	medicatierol; baxterrol	Device	8078	NAALDENCONTAINER DICOMED	0.6723	0
Visit	Unstructured	0.65	0.7	Drug	morfine; morphine	Drug	8122	MORFINE TABLET OMHULD 10MG	0.6708	1
Visit	Unstructured	0.65	0.7	Spec Anatomic Site	structuur van gewricht; Gewrichten	Condition	1763	Andere artrose/verwante aandoening(en)	0.67	1
Visit	Unstructured	0.65	0.7	Meas Value	gestoord; beperkt; gebrekkig; verstoord	Observation	184	Algehele achteruitgang	0.6699	0
Visit	Unstructured	0.65	0.7	Observation	e-consult; e consult	Observation	79	Preventief onderzoek/consult	0.6699	1
Visit	Unstructured	0.65	0.7	Observation	ongerustheid; bezorgdheid; ongerustheid; toestand; toestand; ongerustheid; ongerustheid toestand; toestand ongerustheid	Condition	371	Angst voor andere ziekte	0.6678	1
Visit	Unstructured	0.65	0.7	Drug	Hypoglycaemic agent; Hypoglycemic agent; Hypoglycemic drug; Hypoglycemic drug, NOS; Hypoglycaemic drug, NOS; Hypoglycaemic drug; Hypoglycaemic; Drugs for hypoglycaemia; Drugs for hypoglycemia; Hypoglycemic agent (product); Hypoglycemic agent (substance); Drugs for hypoglycemia (product); Drugs for hypoglycemia (substance); Hypoglycemic drug (substance); Hypoglycemic product; Hypoglycaemic product…	Observation	1376	Soort medicatie (DM2): 1x dgs insuline+orale bloedgluc.verl.mid	0.6669	1
Visit	Unstructured	0.65	0.7	Meas Value	normaal; geen bijzonderheden; niet afwijkend	Observation	21862	ECG: Normaal ECG	0.6665	0
Visit	Unstructured	0.65	0.7	Spec Anatomic Site	gehele huid; huid	Condition	584	Andere ziekte(n) huid/subcutis	0.665	1
Visit	Unstructured	0.65	0.7	Drug	natriumdiclofenac; diclofenac sodium	Drug	202	DICLOFENAC-NATRIUM TABLET MSR 50MG	0.6649	1
Visit	Unstructured	0.65	0.7	Measurement	Mean corpuscular hemoglobin determination; Mean corpuscular haemoglobin determination; MCH determination; MCH - Mean cell hemoglobin; MCH - Mean cell haemoglobin; Mean cell hemoglobin; Mean cell haemoglobin; MCH - NOS; Mean cell hemoglobin (& level); Mean cell haemoglobin (& level); MCH - Mean corpuscular hemoglobin; MCH - Mean corpuscular haemoglobin; Mean corpuscular haemoglobin (MCH) - NOS; Me…	Measurement	3	Diastolische bloeddruk, mmHg	0.6613	0
Visit	Unstructured	0.65	0.7	Drug	prednison; predniSONE	Drug	1655	PREDNISOLON SANDOZ TABLET 20MG	0.659	1
Visit	Unstructured	0.65	0.7	Observation	eet vaak	Observation	298	Bijzonderheden voedingspatroon: aanwezig	0.6564	1
Visit	Unstructured	0.65	0.7	Procedure	evaluatie van urine; beoordeling van urinemonster; urineonderzoek	Measurement	49	Nitriet urine (stick)	0.652	1
Visit	Unstructured	0.65	0.7	Measurement	geforceerde vitale longcapaciteit; FVC; forced vital capacity	Observation	2280	Score van FEV1% van voorspeld (ACQ7)	0.6518	1
Visit	Unstructured	0.65	0.7	Measurement	glucose verlaagd	Observation	1376	Soort medicatie (DM2): 1x dgs insuline+orale bloedgluc.verl.mid	0.6508	0
Visit	Unstructured	0.65	0.7	Measurement	reversibiliteitstest; reversibiliteitstest middels spirografie	Measurement	1276	FEV1 reversibiliteit %, %	0.6503	1
Visit	Unstructured	0.6	0.65	Observation	drinkt; drinken	Observation	14573	Alcoholgebruik: 2/7 EH/dag	0.6452	1
Visit	Unstructured	0.6	0.65	Condition	misselijkheid; misselijk; nausea; onpasselijk; onpasselijk gevoel	Observation	72	Angstig/nerveus/gespannen gevoel	0.6431	0
Visit	Unstructured	0.6	0.65	Drug	amitriptyline; amitryptiline	Drug	6055	AMITRIPTYLINE HCL TABLET 50MG	0.6427	1
Visit	Unstructured	0.6	0.65	Procedure	elektrocardiografie; ECG	Observation	5978	Opmerking eventrecorder ECG: afwijkend	0.6426	1
Visit	Unstructured	0.6	0.65	Spec Anatomic Site	structuur van bewegingsapparaat; structuur van onderdeel van bewegingsapparaat; structuur van onderdeel van musculoskeletaal systeem; structuur van musculoskeletaal stelsel; tractus locomotorius; bewegingsapparaat; musculoskeletaal systeem; onderdeel van tractus locomotorius; onderdeel van bewegingsapparaat; onderdeel van musculoskeletaal systeem; onderdeel van musculoskeletaal stelsel; onderdeel…	Condition	235	Ander letsel bewegingsapparaat	0.6424	1
Visit	Unstructured	0.6	0.65	Meas Value	verslechterend; verergerend; achteruitgaand	Observation	184	Algehele achteruitgang	0.6408	1
Visit	Unstructured	0.6	0.65	Meas Value	ingeroosterd; gepland; op afspraak	Procedure	108	Administratieve verrichting	0.64	0
Visit	Unstructured	0.6	0.65	Spec Anatomic Site	geheel gewricht; articulatio; gewricht	Condition	1763	Andere artrose/verwante aandoening(en)	0.6398	0
Visit	Unstructured	0.6	0.65	Procedure	Mastectomy, NOS; Mammectomy, NOS; Mastectomy (procedure); Mastectomy NOS (procedure); Mastectomy NOS; Mammectomy NOS; Mastectomy procedure ; Mastectomy NOS procedure ; Mastectomy; Mammectomy; Mastectomie; mastectomie NAO; mastectomieÃ«n	Condition	386	Maligniteit borst vrouw	0.6361	0
Visit	Unstructured	0.6	0.65	Device	Sphygmomanometer; Blood pressure apparatus; Sphygmomanometer, device (physical object); Sphygmomanometer, device; Sphygmomanometer device physical object ; Sphygmomanometer device; Meter, bloeddruk-; Bloeddrukmeter; Bloeddrukmeters; Meter bloeddruk	Measurement	1214	Gemiddelde syst. bloeddruk (24-u meting), mmHg	0.6344	1
Visit	Unstructured	0.6	0.65	Spec Anatomic Site	structuur van kniegewricht; structuur van proximaal tibiofibulair gewricht; structuur van articulatio genus; proximaal tibiofibulair gewricht; knie	Condition	93	Knie symptomen/klachten	0.6331	1
Visit	Unstructured	0.6	0.65	Device	koperhoudend intra-uterien anticonceptiemiddel; koperhoudend intra uterien anticonceptiemiddel; koperhoudend 'intrauterine device'; koperspiraal; koperhoudend intra-uterien anticonceptivum; koperhoudend IUD; koperhoudend intra uterien anticonceptivum	Drug	13988	FLEXI-T+ 380 IUD KOPERSPIRAAL 32MM	0.6322	1
Visit	Unstructured	0.6	0.65	Drug	hydrochloorthiazide; HCT; hydroCHLOROthiazide	Drug	1034	HYDROCHLOORTHIAZIDE SANDOZ GLUTENVRIJ TABL 12,5MG	0.6322	1
Visit	Unstructured	0.6	0.65	Measurement	bepalen van bicarbonaat; bepalen van HCO3; HCO3	Measurement	32	Zuurstofsaturatie, %	0.63	0
Visit	Unstructured	0.6	0.65	Condition	vaginale fissuur	Observation	523	Andere symptomen/klachten vagina	0.629	1
Visit	Unstructured	0.6	0.65	Drug	diclofenac	Drug	16614	DICLOFENAC NATRIUM GEL 3% DCB	0.6282	1
Visit	Unstructured	0.6	0.65	Observation	sociale angst	Condition	212	Angststoornis/angsttoestand	0.6279	1
Visit	Unstructured	0.6	0.65	Observation	sufheid; somnolentie; slaperigheid; slaperig; suf voelen	Observation	59	Moeheid/zwakte	0.6268	1
Visit	Unstructured	0.6	0.65	Device	intra-uterien anticonceptiemiddel; intra-uterien anticonceptivum; intra uterien anticonceptiemiddel; intra uterien anticonceptivum; intrauterine device; IUD; spiraaltje; Contraceptivum, intrauterien; Contraceptiva, intrauterine; Intra-uterine devices; Intrauterien contraceptivum; Contraceptivum intrauterien; Contraceptiva intrauterine; Intra uterine devices; IUCD; intra-uterien contraceptief hulp…	Drug	2283	LEVONORGESTREL IUD 52MG ZAK	0.6266	1
Visit	Unstructured	0.6	0.65	Device	Sphygmomanometer; Blood pressure apparatus; Sphygmomanometer, device (physical object); Sphygmomanometer, device; Sphygmomanometer device physical object ; Sphygmomanometer device; Meter, bloeddruk-; Bloeddrukmeter; Bloeddrukmeters; Meter bloeddruk	Measurement	2	Systolische bloeddruk, mmHg	0.6257	1
Visit	Unstructured	0.6	0.65	Meas Value	excessief; bovenmatig; overmatig	Observation	636	Overgewicht	0.625	1
Visit	Unstructured	0.6	0.65	Procedure	orale anticonceptie; gebruikt orale anticonceptie; gebruikt oraal anticonceptiemiddel; gebruikt orale anticonceptivum; gebruikt OAC; pil; Anticonceptie: orale anticonceptie; Anticonceptie orale anticonceptie; orale contraceptie; anticonceptiepil; OAC; OC; de pil; oraal contraceptivum	Observation	9642	Bloeddrukverhogende voeding/medicatie: oestrogenen/anticonceptiepil	0.6248	0
Visit	Unstructured	0.6	0.65	Observation	Neurology (qualifier value); Neurology qualifier value ; Neurology; Neurologie	Observation	7978	Functiebeperking/handicap zenuwstelsel	0.6222	1
Visit	Unstructured	0.6	0.65	Condition	rechterventrikelfalen; rechterkamerfalen; rechterventrikelinsufficiÃ«ntie; ventrikelfalen rechts; RVF; rechter ventriculaire insufficiÃ«ntie	Observation	2968	Tekenen van hartfalen (anamnese): ja	0.6205	1
Visit	Unstructured	0.6	0.65	Meas Value	Hot; Hot (qualifier value); Hot sensation quality (qualifier value); Hot qualifier value ; Hot sensation quality qualifier value ; Hot sensation quality; heet	Measurement	779	Temperatuur patiÃ«nt (in oor gemeten), Â°C	0.6203	0
Visit	Unstructured	0.6	0.65	Measurement	bloeddruk; Druk, bloed-; Druk bloed	Observation	5321	Hoogste diast.bloeddruk(5-7 dg thuismet)	0.6162	1
Visit	Unstructured	0.6	0.65	Device	koperhoudend intra-uterien anticonceptiemiddel; koperhoudend intra uterien anticonceptiemiddel; koperhoudend 'intrauterine device'; koperspiraal; koperhoudend intra-uterien anticonceptivum; koperhoudend IUD; koperhoudend intra uterien anticonceptivum	Procedure	1151	IUD inbrengen/ Implanteren c.q. verwijderen implanonstaafje	0.6155	1
Visit	Unstructured	0.6	0.65	Spec Anatomic Site	structuur van skelet en/of glad spierweefsel; spierweefsel; structuur van skelet en of glad spierweefsel; skelet en/of glad spierweefsel; spier; skelet en of glad spierweefsel	Condition	857	Symptomen meerdere/niet-gespecificeerde spieren	0.6144	1
Visit	Unstructured	0.6	0.65	Measurement	bloeddruk; Druk, bloed-; Druk bloed	Observation	6242	Hypertensie (comorbiditeit): onduidelijk	0.6142	1
Visit	Unstructured	0.6	0.65	Drug	Voltaren	Device	960	BEZORGEN	0.6114	0
Visit	Unstructured	0.6	0.65	Measurement	bepaling van creatinine in urine; creatinine urine	Measurement	30	Albumine/creatinine ratio urine (ACR), mg/mmol	0.611	1
Visit	Unstructured	0.6	0.65	Condition	epicondylitis; epitrochleÃ¯tis	Condition	344	Arm symptomen/klachten	0.6106	1
Visit	Unstructured	0.6	0.65	Drug	nifedipine	Drug	551	NIFEDIPINE SANDOZ RETARD TABLET MGA 30MG	0.6104	1
Visit	Unstructured	0.6	0.65	Procedure	huishoudelijke hulp; ondersteunen bij onderhoud huis; hulp bij huisonderhoud; ondersteunen bij onderhoud van huis	Observation	39572	Hulp nodig bij dagelijks functioneren: ADL	0.6101	1
Visit	Unstructured	0.6	0.65	Spec Anatomic Site	structuur van abdominopelviene holte en/of inhoud van abdominopelviene holte en/of voorwand van buik; structuur van abdomen; Abdominal structure; structuur van abdominopelviene holte en of inhoud van abdominopelviene holte en of voorwand van buik; buik; buik- en bekkenholte en/of inhoud van buik- en bekkenholte en/of anterieure buikwand; abdominopelviene holte en/of inhoud van abdominopelviene ho…	Condition	74	Andere gelokaliseerde buikpijn	0.6083	1
Visit	Unstructured	0.6	0.65	Condition	grote mamma; grote borst; mamma; vergroting; vergroting; mamma; mamma vergroting; vergroting mamma; macromastie	Condition	802	Pijn in de borsten vrouw	0.6054	0
Visit	Unstructured	0.6	0.65	Measurement	tachyaritmie; tachycardie; snelle pulsaties; snelle pulsatie; snelle polsslag; Tachycardie, niet gespecificeerd; Tachycardie niet gespecificeerd; hart; frequentie hoog; hartslag; snel; snel; hart; snel; hartslag; hart frequentie hoog; hartslag snel; snel hart; snel hartslag; hartfrequentie hoog; hartfrequentie verhoogd; hartslagen verhoogd; hoge polsfrequentie; pols snel; pols verhoogd; polsfrequ…	Condition	2251	Paroxysmale tachycardie	0.6051	1
Visit	Unstructured	0.6	0.65	Procedure	anterieure colporrafie; voorwandplastiek; colporrhaphia anterior; vaginavoorwandplastiek; anterieure colporafie	Condition	4585	Uterovaginale prolaps	0.6029	0
Visit	Unstructured	0.6	0.65	Meas Value	verbeterd	Observation	5968	Medicatie (COPD) wijzigen: ja	0.6026	0
Visit	Unstructured	0.6	0.65	Observation	vermoeid; voelt zich vermoeid; moe; voelt zich moe	Observation	1060	Kwetsbaarheid (ouderenzorg): ja	0.6014	0
Visit	Unstructured	0.55	0.6	Observation	plant geen maaltijden	Observation	113	Bijzonderheden voedingspatroon: afwezig	0.5982	1
Visit	Unstructured	0.55	0.6	Drug	benzoylperoxide; benzoyl peroxide	Drug	11257	BENZAC GEL 50MG/ML	0.598	1
Visit	Unstructured	0.55	0.6	Observation	gehoorfunctie; gehoor; Horen	Observation	3012	Ontevreden/bezorgd over aspect oor	0.5971	0
Visit	Unstructured	0.55	0.6	Spec Anatomic Site	gehele uterus; uterus	Condition	3542	Benigne neoplasma uterus/cervix uteri	0.5968	1
Visit	Unstructured	0.55	0.6	Meas Value	positief; aanwezig; positief voor; aanwezigheid van	Observation	60	Roken: ja	0.5931	0
Visit	Unstructured	0.55	0.6	Drug	Product containing escitalopram (medicinal product); Product containing citalopram (medicinal product); Escitalopram-containing product; citalopram-containing product; Product containing escitalopram; Product containing citalopram; Escitalopram product; citalopram product; Escitalopram (product); citalopram (product); Escitalopram (substance); citalopram (substance); Product containing escitalopr…	Drug	2868	ESCITALOPRAM TEVA TABLET FILMOMHULD 20MG	0.5924	1
Visit	Unstructured	0.55	0.6	Measurement	meting van intraoculaire druk; intraoculaire-drukmeting; oogdrukmeting; intraoculaire drukmeting; Tonometrie, oculaire; Tonometrie oculaire; intraoculaire-druktest; intraoculaire druktest	Condition	953	Glaucoom/verhoogde oogdruk	0.5916	0
Visit	Unstructured	0.55	0.6	Device	gebitsprothese; kunstgebit	Device	3325	Aanwezigheid/gevolg prothese	0.5915	1
Visit	Unstructured	0.55	0.6	Spec Anatomic Site	structuur van epidermis; opperhuid; epidermis	Observation	671	Andere symptomen/klachten huid/subcutis	0.5912	1
Visit	Unstructured	0.55	0.6	Measurement	low density lipoproteÃ¯ne verhoogd; LDL cholesterol verhoogd; LDL gestegen; LDL verhoogd; gestegen LDL; low density lipoproteÃ¯ne cholesterol hoog; low density lipoproteÃ¯ne cholesterol verhoogd; verhoogd LDL	Measurement	19	Cholesterol/HDL-cholesterol ratio	0.5888	1
Visit	Unstructured	0.55	0.6	Meas Value	dun; mager	Observation	791	Gewicht bij QI=25	0.5867	0
Visit	Unstructured	0.55	0.6	Drug	morfine; morphine	Drug	6959	MORFINE INFVLST 10MG/ML CAS 100ML	0.583	1
Visit	Unstructured	0.55	0.6	Procedure	cholecystectomie; galblaasverwijdering	Condition	1649	Cholelithiasis zonder -itis	0.581	0
Visit	Unstructured	0.55	0.6	Condition	seksueel overdraagbare aandoening; sexueel overdraagbare aandoening; SOA; Aandoening, seksueel overdraagbare (SOA); Aandoening, sexueel overdraagbare (SOA); Aandoeningen, seksueel overdraagbare (SOA); Aandoeningen, sexueel overdraagbare (SOA); Geslachtsziekte; Seksueel overdraagbare aandoening (SOA); sexueel overdraagbare aandoening (SOA); Seksueel overdraagbare aandoeningen (SOA); sexueel overdr…	Condition	1379	Andere ziekte(n) geslachtsorganen/borsten vrouw	0.5795	1
Visit	Unstructured	0.55	0.6	Drug	allopurinol	Drug	1023	ALLOPURINOL SANDOZ TABLET 100MG	0.5789	1
Visit	Unstructured	0.55	0.6	Procedure	lithotripsie; vergruizen van concrement; Litholapaxie; lithotripsie NAO	Condition	530	Urolithiasis (alle vormen/lokalisaties)	0.577	0
Visit	Unstructured	0.55	0.6	Spec Anatomic Site	structuur van oppervlak van onderste gedeelte van abdomen; structuur van onderste gedeelte van abdomen; onderbuik; oppervlak van onderste gedeelte van abdomen; onderste gedeelte van abdomen; OB; onderste gedeelte van buik	Condition	150	Buikpijn	0.5764	1
Visit	Unstructured	0.55	0.6	Measurement	Stool culture; Feces culture; faeces culture; Microbial stool culture; Stool culture (procedure); Stool culture procedure ; kweek ontlasting; faeces kweek; feces kweek; feceskweek; faeceskweek; ontlastingskweek	Condition	3466	Shigella-/Yersinia-/Campylobacter-darminfectie	0.5729	0
Visit	Unstructured	0.55	0.6	Procedure	vaccinatie; immunisatie; actief of passief opwekken van immuniteit; actieve immunisatie; inenting; Immunisatie/preventieve medicatie; Immunisatie preventieve medicatie; Immunostimulatie; immunisaties	Procedure	66	Griepvaccinatie	0.5701	1
Visit	Unstructured	0.55	0.6	Spec Anatomic Site	geheel kniegewricht; gehele articulatio genus; articulatio genus; kniegewricht	Condition	310	Gonartrose	0.5698	1
Visit	Unstructured	0.55	0.6	Condition	jeukende huid; pruritus; pruritis; jeuk; Pruritus/jeuk [ex. D05,X16]; pruritis/jeuk [ex. D05,X16]; Pruritus jeuk ex D05 X16 ; pruritis jeuk ex D05 X16 ; Pruritus, niet gespecificeerd; pruritis, niet gespecificeerd; Pruritus niet gespecificeerd; pruritis niet gespecificeerd; jeuken; jeukend; niet-gespecificeerde pruritus; niet-gespecificeerde pruritis; pruritus NAO; pruritis NAO; pruritus cutaneus…	Condition	166	Lokale zwelling/papel/knobbel huid/subcutis	0.5684	0
Visit	Unstructured	0.55	0.6	Measurement	verlaagd hemoglobine; verlaagd Hb; hemoglobine; laag; laag; hemoglobine; hemoglobine laag; laag hemoglobine; hemoglobine verlaagd; Hb verlaagd; verlaagde hemoglobine	Measurement	16	Hemoglobine (Hb), mmol/l	0.5675	1
Visit	Unstructured	0.55	0.6	Observation	herstel	Procedure	410	Andere preventieve verrichting	0.567	0
Visit	Unstructured	0.55	0.6	Device	inhalator	Drug	7275	CICLESONIDE AEROSOL 80UG/DO 120DO INH	0.5664	1
Visit	Unstructured	0.55	0.6	Condition	irritable bowel syndrome; prikkelbaredarmsyndroom; IBS; PDS; prikkelbare darm; Prikkelbare darm syndroom; Colon, prikkelbaar; Colitis, mukeuze; Syndroom, prikkelbaredarm-; Colon prikkelbaar; Colitis mukeuze; Syndroom prikkelbaredarm ; colitis; spastisch; colon; prikkelbaarheid; colon; spasme; colon; spastisch; darm; aandoening, functioneel; darm; functioneel syndroom; darm; prikkelbaarheid; darm;…	Condition	150	Buikpijn	0.5659	1
Visit	Unstructured	0.55	0.6	Procedure	bewegingsoefeningen; oefening; lichamelijke oefeningen; Inspanning; lichaamsbeweging	Observation	109	Lichaamsbeweging vlgs norm gezond bewegn: voldoet aan norm	0.5641	1
Visit	Unstructured	0.55	0.6	Observation	gescheiden; scheiding; Scheiding van partner	Observation	807	Verlies/overlijden van ouders/familie	0.5635	1
Visit	Unstructured	0.55	0.6	Observation	Abdominal; Abdominal (qualifier value); Abdominal qualifier value	Condition	2312	Andere hernia abdominalis	0.5631	1
Visit	Unstructured	0.55	0.6	Drug	antibioticum	Drug	6020	AMOXICILLINE/CLARITROMYCINE/PANTOPRAZOL	0.5625	1
Visit	Unstructured	0.55	0.6	Condition	pijnverergering; exacerbatie van pijn; pijn verergerd	Condition	74	Andere gelokaliseerde buikpijn	0.5624	1
Visit	Unstructured	0.55	0.6	Device	urineverblijfskatheter; catheter Ã demeure; CAD; blaaskatheter permanent; blaascatheter permanent	Device	23944	RUSCH CATH BALLON SILICONE 10ML CH16	0.5618	1
Visit	Unstructured	0.55	0.6	Procedure	hemicolectomie van rechter hemicolon; rechtszijdige hemicolectomie; hemicolectomie rechts; excisie van rechter hemicolon; rechter hemicolectomie	Condition	2863	Maligniteit colon/rectum	0.5595	0
Visit	Unstructured	0.55	0.6	Spec Anatomic Site	gehele vulva; pudendum femininum; vulva	Condition	2980	Pijn geslachtsorganen vrouw	0.5583	0
Visit	Unstructured	0.55	0.6	Condition	Ovine interdigital dermatitis; Foot scald; OID; Ovine interdigital dermatitis (disorder); Ovine interdigital dermatitis disorder	Condition	766	Paronychia	0.5552	1
Visit	Unstructured	0.55	0.6	Meas Value	Mediate (qualifier value); Mediate qualifier value ; Mediate; Bemiddelen	Observation	375	Advies	0.555	0
Visit	Unstructured	0.55	0.6	Device	hartklepprothese; kunstklep; Prothese, hartklep-; Prothese hartklep	Condition	2236	MitralisinsufficiÃ«ntie	0.5544	0
Visit	Unstructured	0.55	0.6	Meas Value	Mediate (qualifier value); Mediate qualifier value ; Mediate; Bemiddelen	Procedure	116	Administratieve handeling	0.554	0
Visit	Unstructured	0.55	0.6	Measurement	screening; bevolkingsonderzoek	Observation	79	Preventief onderzoek/consult	0.5534	1
Visit	Unstructured	0.55	0.6	Meas Value	familiair	Observation	996	Probleem met ziekte van ouders/familie	0.5512	1
Visit	Unstructured	0.55	0.6	Device	gipsschoen; verbandschoen	Condition	1908	Fractuur voet	0.5503	0
Visit	Unstructured	0.5	0.55	Device	bed; Bedden	Observation	6869	Beperkt in kussen/knuffelen (RIQ-B4)	0.5498	0
Visit	Unstructured	0.5	0.55	Procedure	tonsillectomie; keelamandelen verwijderen	Condition	512	Acute tonsillitis	0.5481	0
Visit	Unstructured	0.5	0.55	Measurement	Onderzoek, longfunctie-; Longfunctietests; Onderzoek longfunctie	Measurement	742	FEV1 voorspeld, L	0.5453	1
Visit	Unstructured	0.5	0.55	Spec Anatomic Site	structuur van digitus van voet; structuur van digitus pedis; structuur van teen; Tenen	Condition	1614	Hallux valgus	0.5447	1
Visit	Unstructured	0.5	0.55	Procedure	echo blaas; diagnostische echo blaas	Condition	188	Frequente mictie/aandrang	0.5436	0
Visit	Unstructured	0.5	0.55	Measurement	Glucohemoglobin measurement, NOS; Glycated hemoglobin measurement; Glycated haemoglobin measurement; Glycosylated hemoglobin measurement; Glycosylated haemoglobin measurement; Glucohaemoglobin measurement; Glucohemoglobin measurement (procedure); Glucohemoglobin measurement NOS; Glucohemoglobin measurement procedure ; Glucohemoglobin measurement; geglycosyleerde hemoglobine; geglycosyleerd hemogl…	Measurement	69	Gamma-glutamyltransferase (gammaGT), U/l	0.5432	1
Visit	Unstructured	0.5	0.55	Spec Anatomic Site	structuur van rechter mamma; rechter mamma; rechter borst; mamma dextra	Condition	3940	Mastopathie	0.5413	1
Visit	Unstructured	0.5	0.55	Drug	levothyroxine; thyroxine; tetrajodothyronine	Drug	4949	THYROFIX TABLET 50MCG	0.5412	1
Visit	Unstructured	0.5	0.55	Procedure	excisie van testis; totale orchidectomie; orchidectomie; resectie van gehele testis; excisie van gehele zaadbal; excisie van gehele teelbal; zaadbalverwijdering; Orchiectomie; Orcheotomie	Condition	6389	Torsio testis	0.5392	0
Visit	Unstructured	0.5	0.55	Observation	orale anticonceptie voorgeschreven; orale contraceptie voorgeschreven; orale anticonceptiva voorgeschreven; oraal anticonceptivum voorgeschreven; oraal anticonceptiemiddel voorgeschreven; OAC voorgeschreven	Drug	1640	NORTRILEN TABLET 10MG	0.535	0
Visit	Unstructured	0.5	0.55	Condition	pijn in schouderregio; schouderpijn; Pijn, schouder-; Pijn schouder ; pijn; schouder; schouder; pijn; pijn schouder; schouder pijn	Condition	192	Nek symptomen/klachten [ex. N01]	0.5333	0
Visit	Unstructured	0.5	0.55	Spec Anatomic Site	structuur van rima palpebrarum; ooglidspleet; fissura palpebralis; rima palpebrarum	Condition	1365	Afwijkend aspect oog	0.5324	1
Visit	Unstructured	0.5	0.55	Meas Value	Incontinent; Incontinent (qualifier value); Incontinent qualifier value	Observation	520	Hematurie	0.5319	0
Visit	Unstructured	0.5	0.55	Measurement	nierfunctie; renale functie; functie van nier	Condition	188	Frequente mictie/aandrang	0.5255	0
Visit	Unstructured	0.5	0.55	Observation	klacht betreffende zweten; zweten; symptoom betreffende perspiratie; klacht betreffende transpireren; transpiratie; perspiratie; transpireren	Condition	4008	Hirsutisme	0.5245	0
Visit	Unstructured	0.5	0.55	Meas Value	chronisch	Condition	5007	Chronisch hoesten	0.5239	0
Visit	Unstructured	0.5	0.55	Observation	suÃ¯cidale gevoelens; suÃ¯cidegedachte; zelfmoordgedachte	Condition	136	Depressie	0.5234	0
Visit	Unstructured	0.5	0.55	Condition	letsel van meniscus; ruptuur van meniscus; meniscusletsel; meniscusscheur; meniscus; ruptuur; meniscus; scheur; ruptuur; meniscus; scheur; knie, kraakbeen; scheur; knie, meniscus; scheur; kraakbeen; scheur; kraakbeen, knie; scheur; meniscus; meniscus ruptuur; meniscus scheur; ruptuur meniscus; scheur knie kraakbeen; scheur knie meniscus; scheur kraakbeen; scheur kraakbeen knie; scheur meniscus; m…	Condition	8128	Instabiele knie	0.5226	1
Visit	Unstructured	0.5	0.55	Meas Value	geen jeuk; niet jeukend; pruritus afwezig; pruritis afwezig; niet-jeukend	Condition	122	Lokale roodheid/erytheem huid	0.5208	1
Visit	Unstructured	0.5	0.55	Device	urineverblijfskatheter; catheter Ã demeure; CAD; blaaskatheter permanent; blaascatheter permanent	Device	10289	CONVEEN SECURITY+ URINEZAK 500ML +SLANG 50CM + AFT	0.5187	1
Visit	Unstructured	0.5	0.55	Spec Anatomic Site	structuur van articulatio spheroidea; structuur van kogelgewricht; enartrose; enarthrosis; kogelgewricht	Condition	1235	Artrose hand	0.5169	0
Visit	Unstructured	0.5	0.55	Measurement	QTc	Measurement	4	Polsfrequentie, aantal/min	0.5165	0
Visit	Unstructured	0.5	0.55	Drug	salbutamol; albuterol	Observation	4195	Freq. gebruik kortw bronchusverw per dag	0.5153	0
Visit	Unstructured	0.5	0.55	Drug	Xarelto	Drug	1747	XARELTO TABLET FILMOMHULD 10MG	0.5151	1
Visit	Unstructured	0.5	0.55	Condition	vorm van cataract; lenstroebeling; grijze staar; grauwe staar; staar; Cataract/staar; Cataract staar; Cataract, niet gespecificeerd; Cataract niet gespecificeerd; cataract; oogziekte; oogziekte; cataract; cataract oogziekte; oogziekte cataract; cataract NAO; cataract niet-gespecificeerd; cataracten; niet-gespecificeerd cataract; niet gespecificeerd cataract	Condition	3673	Hypermetropie	0.5145	0
Visit	Unstructured	0.5	0.55	Spec Anatomic Site	botstructuur; skeletsysteem	Condition	235	Ander letsel bewegingsapparaat	0.5126	0
Visit	Unstructured	0.5	0.55	Procedure	management	Observation	50	Hoofdbehandelaar CVRM: huisarts	0.5121	0
Visit	Unstructured	0.5	0.55	Device	gehoorapparaat; hoortoestel; Apparaat, gehoor-; Gehoorapparaten; hoorapparaten; Apparaat gehoor	Condition	286	Oorpijn	0.5111	0
Visit	Unstructured	0.5	0.55	Drug	levothyroxine; thyroxine; tetrajodothyronine	Drug	4329	THYROFIX TABLET 25MCG	0.5103	1
Visit	Unstructured	0.5	0.55	Device	hometrainer; fietstrainer	Observation	338	Opvolgen bewegingsadvies: voldoende	0.5088	0
Visit	Unstructured	0.5	0.55	Procedure	rÃ¶ntgenfoto van voorvoet; radiografie van voorvoet; rÃ¶ntgenfoto van regio metatarsalis; X-voorvoet; radiografie van regio metatarsalis; X voorvoet	Condition	2405	Fractuur ossa phalanges voet	0.5082	0
Visit	Unstructured	0.5	0.55	Meas Value	stabiel	Observation	1390	Lichaamsbeweging vlgs norm gezond bewegn: inactief	0.5071	0
Visit	Unstructured	0.5	0.55	Device	urinekatheter; blaaskatheter; blaascatheter	Device	7161	CATHETERSET CURION CURIKIT V VERBL CATH+GLIJMIDDEL	0.5069	1
Visit	Unstructured	0.5	0.55	Condition	agonale ademhaling; gasping; Agonale respiratie	Condition	847	Slaapapnoesyndroom	0.5056	1
Visit	Unstructured	0.5	0.55	Measurement	bepaling van ferritine; ferritine	Drug	8183	FERROGLUCONAAT BRUISTABLET 695MG	0.5048	0
Visit	Unstructured	0.5	0.55	Condition	geheugenprobleem; amnesie; geheugenverlies	Observation	218	Andere psychische symptomen/klachten	0.5043	1
Visit	Unstructured	0.5	0.55	Observation	sufheid; somnolentie; slaperigheid; slaperig; suf voelen	Observation	285	Andere algemene symptomen/klachten	0.5005	0
Visit	Unstructured	0.5	0.55	Observation	handeling	Observation	349	Lichaamsbeweging omschrijving	0.5004	0
Visit	Unstructured	0.5	0.55	Drug	Floxapen	Drug	499	FLUCLOXACILLINE CAPSULE 500MG	0.5003	1
Visit	Unstructured	0.5	0.55	Meas Value	positief; aanwezig; positief voor; aanwezigheid van	Observation	37	PatiÃ«nt nuchter geprikt: ja	0.5001	0
Visit	Unstructured	0.45	0.5	Meas Value	na menopauze; postmenopauze	Condition	687	ClimacteriÃ«le symptomen/klachten	0.4989	0
Visit	Unstructured	0.45	0.5	Spec Anatomic Site	structuur van glandula sebacea; talgklier; glandula sebacea; Glandulae sebaceae; Talgklieren	Condition	166	Lokale zwelling/papel/knobbel huid/subcutis	0.4972	1
Visit	Unstructured	0.45	0.5	Drug	vitamine D; vitamin D2; ergocalciferol	Drug	1049	VITAMINE D WILL CAPSULE 50000IE	0.4969	1
Visit	Unstructured	0.45	0.5	Device	absorberend verband	Device	9425	LEUKOMED WONDPLEISTER 10X20CM	0.4953	1
Visit	Unstructured	0.45	0.5	Meas Value	gebroken; stuk; kapot	Condition	2303	Andere fractuur	0.4941	1
Visit	Unstructured	0.45	0.5	Condition	allergisch; sinusitis; sinusitis; allergisch; allergisch sinusitis; sinusitis allergisch; allergische sinusitis	Condition	147	Astma	0.4933	0
Visit	Unstructured	0.45	0.5	Observation	bloedonderzoek	Measurement	54	Erytrocyten urine (stick)	0.4907	0
Visit	Unstructured	0.45	0.5	Meas Value	Hot; Hot (qualifier value); Hot sensation quality (qualifier value); Hot qualifier value ; Hot sensation quality qualifier value ; Hot sensation quality; heet	Observation	30885	Polskwaliteit	0.488	0
Visit	Unstructured	0.45	0.5	Procedure	diagnostische hysteroscopie; hysteroscopie; diagnostische inspectie van uterus met hysteroscoop; diagnostische inspectie van baarmoeder met hysteroscoop; inspectie van baarmoeder met hysteroscoop; inspectie van uterus met hysteroscoop; endoscopie van uterus	Observation	852	Intermenstrueel bloedverlies	0.4867	0
Visit	Unstructured	0.45	0.5	Measurement	inhalatie-provocatietest; bronchiale provocatietest; inhalatie provocatietest; bronchiale eliminatie-provocatietest; bronchiale eliminatie provocatietest; Test, provocatie-, bronchiale; Allergeenprovocatietest, bronchiale; Allergeentest, bronchiale; Allergeentest, endobronchiale; Antigeenprovocatietest, bronchiale; Inhalatieprovocatietest; Provocatietest, bronchiale; Provocatietests, bronchiale; …	Measurement	2064	Mate van astmacontrole (2 kz,vanaf 2020)	0.4855	1
Visit	Unstructured	0.45	0.5	Observation	wondzorg; wondverzorging; wondbehandeling	Condition	467	Andere lokale infectie(s) huid/subcutis	0.4844	0
Visit	Unstructured	0.45	0.5	Measurement	toonaudiometrie; toondrempelaudiometrie; drempelaudiometrie; Audiometrie, pure toon-; Toonaudiometrie, pure; Audiometrie pure toon ; Toonaudiometrie pure	Observation	423	Gehoorklachten [ex. H84,H85,H86]	0.4804	0
Visit	Unstructured	0.45	0.5	Measurement	body mass index; queteletindex; BMI; QI; lichaamsmassa-index; lichaamsmassa index; Quetelet-index; Body-mass index; Quetelet index	Observation	636	Overgewicht	0.4803	0
Visit	Unstructured	0.45	0.5	Drug	Product containing escitalopram (medicinal product); Product containing citalopram (medicinal product); Escitalopram-containing product; citalopram-containing product; Product containing escitalopram; Product containing citalopram; Escitalopram product; citalopram product; Escitalopram (product); citalopram (product); Escitalopram (substance); citalopram (substance); Product containing escitalopr…	Drug	1775	BROMAZEPAM TABLET 3MG	0.4798	0
Visit	Unstructured	0.45	0.5	Condition	migraine; Hoofdpijn, migraine-; Hoofdpijn migraine ; Migraine, niet gespecificeerd; Migraine niet gespecificeerd; hoofdpijn; migraine; migraine; hoofdpijn; migraine; syndroom; syndroom; migraine; hoofdpijn migraine; migraine hoofdpijn; migraine syndroom; syndroom migraine; migraine NAO; migrainehoofdpijnen; migraineuze hoofdpijn; migraineuze hoofdpijnen; niet-gespecificeerde migraine; niet gespec…	Observation	220	Andere visussymptomen/-klachten [ex. F94]	0.4793	0
Visit	Unstructured	0.45	0.5	Drug	Adagen	Device	960	BEZORGEN	0.4791	0
Visit	Unstructured	0.45	0.5	Meas Value	positief; aanwezig; positief voor; aanwezigheid van	Observation	5423	Pols opmerkingen: reg	0.4774	0
Visit	Unstructured	0.45	0.5	Condition	pijnaanval	Condition	171	Lage-rugpijn met uitstraling	0.4767	0
Visit	Unstructured	0.45	0.5	Device	tester; testapparaat; testhulpmiddel; testsysteem	Measurement	49	Nitriet urine (stick)	0.4759	1
Visit	Unstructured	0.45	0.5	Observation	gevlekt; vlekken op huid; vlekken; gevlekte huid	Condition	722	Psoriasis	0.4751	0
Visit	Unstructured	0.45	0.5	Procedure	inspectie	Measurement	637	Fundusfoto/fundoscopie	0.473	0
Visit	Unstructured	0.45	0.5	Device	katoenen watten; watje; watten	Device	1835	VASELINELANETTECREME FNA	0.4646	0
Visit	Unstructured	0.45	0.5	Device	douche	Procedure	194	Materiaalkosten dipslides (urineweginfecties)	0.4636	0
Visit	Unstructured	0.45	0.5	Spec Anatomic Site	structuur van hypochondrium; epigastrium; gebied van laterale bovenbuik; hypochondrium; gebied van bovenbuik; regio hypochondriaca	Condition	2113	Zwelling in de buik	0.463	1
Visit	Unstructured	0.45	0.5	Measurement	bepaling van thyroÃ¯dstimulerend hormoon; bepaling van TSH; TSH; thyrotrofine; thyroÃ¯d-stimulerend hormoon; thyroÃ¯d stimulerend hormoon	Drug	1702	LEVOTHYROXINE TABLET 88UG (NATRIUM)	0.4617	0
Visit	Unstructured	0.45	0.5	Spec Anatomic Site	gehele pupilla; structuur van pupilla; gehele pupil; pupilla; pupil; structuur van pupil	Condition	638	Rood oog	0.4602	1
Visit	Unstructured	0.45	0.5	Condition	fotopsie; fotoom; flitsen; lichtflitsen	Condition	7831	Angst voor ziekte oog	0.4595	0
Visit	Unstructured	0.45	0.5	Spec Anatomic Site	geheel colon; karteldarm; colon	Condition	1524	Diverticulitis	0.4579	1
Visit	Unstructured	0.45	0.5	Meas Value	per week; /week; Each week; Every week; /week (qualifier value); Weekly (qualifier value); Weekly -RETIRED-; per week (qualifier value); week; week qualifier value ; Weekly qualifier value ; Weekly RETIRED ; per week qualifier value ; Weekly	Observation	1665	Freq. gebruik kortwerkende bronchusverw: <= 2x per week	0.4575	0
Visit	Unstructured	0.45	0.5	Measurement	hartslag gemeten bij systemische arterie; polsfrequentie	Measurement	44	Bezinking (BSE), mm/uur	0.4565	0
Visit	Unstructured	0.45	0.5	Drug	levothyroxine; thyroxine; tetrajodothyronine	Condition	1074	HyperthyreoÃ¯die/thyreotoxicose	0.4556	0
Visit	Unstructured	0.45	0.5	Drug	Hypoglycaemic agent; Hypoglycemic agent; Hypoglycemic drug; Hypoglycemic drug, NOS; Hypoglycaemic drug, NOS; Hypoglycaemic drug; Hypoglycaemic; Drugs for hypoglycaemia; Drugs for hypoglycemia; Hypoglycemic agent (product); Hypoglycemic agent (substance); Drugs for hypoglycemia (product); Drugs for hypoglycemia (substance); Hypoglycemic drug (substance); Hypoglycemic product; Hypoglycaemic product…	Drug	696	METFORMINE TABLET 850MG	0.4551	1
Visit	Unstructured	0.45	0.5	Observation	nodig; benodigd; vereist	Device	1259	MEDICATIEBEWAKING/INTERVENTIE	0.4551	0
Visit	Unstructured	0.45	0.5	Spec Anatomic Site	structuur van pes; structuur van voet; voeten	Condition	1300	Ulcus cruris/decubitus/chronisch ulcus	0.4546	0
Visit	Unstructured	0.45	0.5	Procedure	coronaire revascularisatie	Observation	809	Hart-/vaatziekte in naaste familie <60jr: ja	0.4544	0
Visit	Unstructured	0.45	0.5	Procedure	Afreageren	Observation	588	Andere zorgen gedrag kind	0.4542	0
Visit	Unstructured	0.45	0.5	Condition	vaginisme; colpospasme; vaginaal spasme	Observation	852	Intermenstrueel bloedverlies	0.454	0
Visit	Unstructured	0.45	0.5	Device	telefoon	Observation	2029	Informatieverstrekking	0.4536	0
Visit	Unstructured	0.45	0.5	Procedure	mammareductie; borstverkleining	Condition	2258	Symptomen/klachten tepel vrouw	0.4533	0
Visit	Unstructured	0.45	0.5	Observation	eet normaal	Measurement	6	Gewicht patiÃ«nt, kg	0.4521	0
Visit	Unstructured	0.4	0.45	Observation	teratoom; teratoÃ¯de tumor; Dysembryoom; Teratoom, cystisch; Teratoom, matuur; Teratoom cystisch; Teratoom matuur; teratoom NAO	Condition	3542	Benigne neoplasma uterus/cervix uteri	0.4491	1
Visit	Unstructured	0.4	0.45	Observation	zorg; attentie	Observation	203	Aard van het consult (DM2): driemaandelijkse controle	0.4484	0
Visit	Unstructured	0.4	0.45	Device	Speculum, NOS; Speculum, device (physical object); Speculum, device; Speculum NOS; Speculum device physical object ; Speculum device; Speculum	Procedure	1715	Uitstrijkje	0.4466	0
Visit	Unstructured	0.4	0.45	Spec Anatomic Site	structuur van oculus sinister; structuur van linker oog; linker oog; oculus sinister; linker oculus	Condition	3068	Kneuzing/bloeding oog/adnexen	0.4459	1
Visit	Unstructured	0.4	0.45	Observation	onopzettelijk fysiek contact; onopzettelijk lichamelijk contact; ongeval	Condition	3770	Ander letsel zenuwstelsel	0.4416	0
Visit	Unstructured	0.4	0.45	Procedure	beenoefening	Observation	935	Opvolgen bewegingsadvies: onvoldoende	0.4408	0
Visit	Unstructured	0.4	0.45	Device	kunsttranen	Observation	296	Afwijkend gevoel aan oog	0.437	0
Visit	Unstructured	0.4	0.45	Drug	fluticason; fluticasone	Condition	147	Astma	0.437	0
Visit	Unstructured	0.4	0.45	Condition	aandoening; Andere gegeneraliseerde/niet gespecificeerde ziekte(n); Andere gegeneraliseerde niet gespecificeerde ziekte n	Condition	1000	Polymyalgia reumatica	0.4365	0
Visit	Unstructured	0.4	0.45	Measurement	bloed bilirubine; bilirubine	Measurement	32	Zuurstofsaturatie, %	0.4361	0
Visit	Unstructured	0.4	0.45	Drug	levothyroxine; thyroxine; tetrajodothyronine	Condition	6307	Benigne neoplasma schildklier	0.4352	0
Visit	Unstructured	0.4	0.45	Procedure	orale anticonceptie; gebruikt orale anticonceptie; gebruikt oraal anticonceptiemiddel; gebruikt orale anticonceptivum; gebruikt OAC; pil; Anticonceptie: orale anticonceptie; Anticonceptie orale anticonceptie; orale contraceptie; anticonceptiepil; OAC; OC; de pil; oraal contraceptivum	Drug	7356	ETHINYLESTRADIOL/DESOGESTR MYL TABLET 0,02/0,15MG	0.4333	1
Visit	Unstructured	0.4	0.45	Procedure	perimetrie	Observation	220	Andere visussymptomen/-klachten [ex. F94]	0.4319	0
Visit	Unstructured	0.4	0.45	Meas Value	Relaxed (qualifier value); Relaxed qualifier value ; Relaxed; ontspannen	Condition	140	Angstig/nerveus/gespannen gevoel	0.4318	0
Visit	Unstructured	0.4	0.45	Spec Anatomic Site	structuur van regio van enkel; gebied van enkel; structuur van enkel; enkel	Observation	1680	Systolische bloeddruk enkel links	0.4318	1
Visit	Unstructured	0.4	0.45	Device	hulpmiddel; apparaat; Voorzieningen	Observation	227	Anticonceptie: IUD	0.4316	0
Visit	Unstructured	0.4	0.45	Measurement	bepalen van troponine; troponine; troponine NAO	Measurement	23	Polsritme	0.4286	0
Visit	Unstructured	0.4	0.45	Spec Anatomic Site	Scale (body structure); Scale body structure ; Scale structure (body structure); Scale structure; Scale structure body structure ; schilfers	Measurement	42	Opmerking 1 algemeen	0.4286	0
Visit	Unstructured	0.4	0.45	Meas Value	Naam; Naam (qualifier value); Naam qualifier value	Observation	9653	As. mengsel noten 2 fx22	0.4243	0
Visit	Unstructured	0.4	0.45	Condition	maligne neoplasma van colon en/of rectum; maligne neoplasma van colon en of rectum; maligniteit van karteldarm en/of endeldarm; CRC; colorectaal carcinoom; maligniteit van karteldarm en of endeldarm; Maligniteit colon/rectum; Maligniteit colon rectum	Condition	3021	Infectieuze diarree, dysenterie	0.4236	0
Visit	Unstructured	0.4	0.45	Drug	inhalatiecorticosteroÃ¯d	Condition	149	Dyspnoe/benauwdheid toegeschreven aan luchtwegen [ex. K02]	0.4209	0
Visit	Unstructured	0.4	0.45	Condition	jeukende huid; pruritus; pruritis; jeuk; Pruritus/jeuk [ex. D05,X16]; pruritis/jeuk [ex. D05,X16]; Pruritus jeuk ex D05 X16 ; pruritis jeuk ex D05 X16 ; Pruritus, niet gespecificeerd; pruritis, niet gespecificeerd; Pruritus niet gespecificeerd; pruritis niet gespecificeerd; jeuken; jeukend; niet-gespecificeerde pruritus; niet-gespecificeerde pruritis; pruritus NAO; pruritis NAO; pruritus cutaneus…	Observation	689	Haaruitval/alopecia	0.42	0
Visit	Unstructured	0.4	0.45	Spec Anatomic Site	gehele urethra; plasbuis; urethra; urinebuis	Condition	1853	Chlamydia-infectie man	0.4199	0
Visit	Unstructured	0.4	0.45	Meas Value	groot; omvangrijk; ruim	Condition	4488	Hypertrofie tonsillen	0.4191	0
Visit	Unstructured	0.4	0.45	Measurement	screening op maligne neoplasma van mamma; bevolkingsonderzoek borstkanker; screening op mammacarcinoom	Condition	2258	Symptomen/klachten tepel vrouw	0.4186	1
Visit	Unstructured	0.4	0.45	Observation	stop te zetten; moet worden stopgezet	Observation	2504	Controlebeleid CVRM: geen vast controlebeleid	0.4168	0
Visit	Unstructured	0.4	0.45	Condition	melasma; chloasma; abnormale huidpigmentering	Condition	166	Lokale zwelling/papel/knobbel huid/subcutis	0.4162	0
Visit	Unstructured	0.4	0.45	Meas Value	verslechterd; slechter; verergerd	Condition	5835	Aanpassingsstoornis	0.4155	0
Visit	Unstructured	0.4	0.45	Drug	hydrochloorthiazide; HCT; hydroCHLOROthiazide	Measurement	16	Hemoglobine (Hb), mmol/l	0.4146	0
Visit	Unstructured	0.4	0.45	Device	sloffen; slippers; pantoffels	Condition	125	Scheurwond/snijwond	0.4134	0
Visit	Unstructured	0.4	0.45	Condition	inflammatoire darmziekte; IBD; inflammatory bowel disease; chronische darmontsteking; Ziekte, inflammatoire darm-; Darmziekte, inflammatoire; Darmziekten, inflammatoire; Inflammatoire darmziekten; Ziekten, darm-, inflammatoire; Ziekte inflammatoire darm ; Darmziekte inflammatoire; Darmziekten inflammatoire; Ziekten darm inflammatoire; inflammatoire darmziekte NAO	Condition	426	Rectaal bloedverlies	0.4126	0
Visit	Unstructured	0.4	0.45	Drug	Vaseline	Device	24550	GENGIGEL TEETHING	0.4126	0
Visit	Unstructured	0.4	0.45	Observation	dwanggedachte; dwangmatig denken; Obsessies; obsessief; ruminatie; ruminatie; obsessief; obsessief ruminatie; ruminatie obsessief; obsessie; obsessief rumineren	Condition	250	AandachtsdeficiÃ«ntie-/hyperactiviteitsstoornis	0.4126	1
Visit	Unstructured	0.4	0.45	Device	stoel	Observation	196	Ouderenzorg	0.4115	0
Visit	Unstructured	0.4	0.45	Procedure	excisie van nier; resectie van nier; nierverwijdering; Nefrectomie	Condition	2759	Andere ziekte(n) urinewegen	0.4106	0
Visit	Unstructured	0.4	0.45	Procedure	Suggestie	Observation	218	Andere psychische symptomen/klachten	0.4102	0
Visit	Unstructured	0.4	0.45	Meas Value	per week; /week; Each week; Every week; /week (qualifier value); Weekly (qualifier value); Weekly -RETIRED-; per week (qualifier value); week; week qualifier value ; Weekly qualifier value ; Weekly RETIRED ; per week qualifier value ; Weekly	Observation	1693	Ademhalingsfrequentie	0.4059	0
Visit	Unstructured	0.4	0.45	Measurement	hartgeluiden	Measurement	2	Systolische bloeddruk, mmHg	0.4044	0
Visit	Unstructured	0.4	0.45	Spec Anatomic Site	structuur van intestinum; intestinum; darm; darmkanaal; Buikingewanden	Condition	1810	Ziekte van Crohn	0.4023	1
Visit	Unstructured	0.4	0.45	Measurement	body mass index; queteletindex; BMI; QI; lichaamsmassa-index; lichaamsmassa index; Quetelet-index; Body-mass index; Quetelet index	Device	9512	CARESENS-N PREMIER BLOEDGLUCOSEMETER STARTSET	0.4	0
Visit	Unstructured	0.35	0.4	Condition	piepende ademhaling als klacht; piepende ademhaling; symptoom van 'wheezing'; wheezing; Piepen; gepiep; piepend; piept	Condition	991	Zwelling [ex. K07]	0.398	0
Visit	Unstructured	0.35	0.4	Spec Anatomic Site	structuur van processus styloideus radii; stomp uitsteeksel van distaal spaakbeen; processus styloideus radii	Condition	279	Pols symptomen/klachten	0.3959	1
Visit	Unstructured	0.35	0.4	Spec Anatomic Site	structuur van huid van coeur; coeur	Observation	2093	Hartgeruis	0.3955	0
Visit	Unstructured	0.35	0.4	Observation	doof gevoel; verlies; gevoel; verlies gevoel; verlies van sensibiliteit; sensibiliteitsverlies	Condition	286	Oorpijn	0.3936	0
Visit	Unstructured	0.35	0.4	Spec Anatomic Site	gehele menselijke nagel; unguis; nagel van mens	Condition	902	Unguis incarnatus	0.3889	1
Visit	Unstructured	0.35	0.4	Measurement	bepalen van troponine; troponine; troponine NAO	Procedure	574	ECG-diagnostiek (ECG maken, interpreteren en bespreken met patiÃ«nt)	0.3887	0
Visit	Unstructured	0.35	0.4	Drug	nitrofurantoÃ¯ne; nitrofurantoin	Measurement	49	Nitriet urine (stick)	0.386	0
Visit	Unstructured	0.35	0.4	Meas Value	spoedeisend; spoed	Condition	406	Braken	0.3843	0
Visit	Unstructured	0.35	0.4	Observation	Inspiration (function); Inspiration; Breathing in; Inspiratory; Inspiration, function (observable entity); Inhaling (qualifier value); Inhaling (observable entity); Inspiration (observable entity); Inspiration function ; Inspiration function observable entity ; Inhaling qualifier value ; Inhaling observable entity ; Inspiration observable entity ; Inhaling; Inhalatie; Inhaleren	Drug	477	FOSTER AEROSOL 100/6MCG/DOSIS SPUITBUS 120DO	0.3838	0
Visit	Unstructured	0.35	0.4	Observation	Solitaire; Solitaire, NOS; Solitaire (organism); Solitaire NOS; Solitaire organism	Condition	1345	Mollusca contagiosa	0.3831	0
Visit	Unstructured	0.35	0.4	Drug	paracetamol; PCM; acetaminophen	Device	3740	CETOMACROGOLZALF ACE	0.3828	0
Visit	Unstructured	0.35	0.4	Drug	MGA 500; MGA 500 (product); MGA 500 (substance); MGA 500 product ; MGA 500 substance	Measurement	27	HbA1c (glycohemoglobine) IFCC, mmol/mol	0.3823	0
Visit	Unstructured	0.35	0.4	Procedure	toediening van sedativum; sedatie; sedatietherapie; Sedatieverrichting	Drug	8507	MIDAZOLAM NEUSSPRAY 2,5MG/DO FL 20DO	0.38	1
Visit	Unstructured	0.35	0.4	Spec Anatomic Site	structuur van luchtweg; ademweg; luchtweg; luchtwegen	Condition	238	Pneumonie	0.3759	0
Visit	Unstructured	0.35	0.4	Observation	stress; stress; toestand; toestand; stress; stress toestand; toestand stress	Observation	2836	Andere zorgen gedrag adolescent	0.3751	0
Visit	Unstructured	0.35	0.4	Condition	geen gevoeligheid voor pijn; niet gevoelig voor pijn; analgesie; pijngevoel afwezig; voelt geen pijn; geen pijngevoeligheid	Condition	96	Schouder symptomen/klachten	0.3749	0
Visit	Unstructured	0.35	0.4	Meas Value	ander; overig	Procedure	1057	Medicatie/recept/injectie	0.3734	0
Visit	Unstructured	0.35	0.4	Measurement	differentiÃ«le suikerabsorptietest; SAT	Observation	295	Voedingsgewoontes besproken (diabetes): ja	0.3719	0
Visit	Unstructured	0.35	0.4	Meas Value	benigne	Measurement	862	PAP klasse Nicolaou	0.3718	0
Visit	Unstructured	0.35	0.4	Procedure	cardiale resynchronisatietherapie; biventriculaire kamerstimulatie; CRT; biventriculaire pacing; hartresynchronisatietherapie	Measurement	4	Polsfrequentie, aantal/min	0.3718	0
Visit	Unstructured	0.35	0.4	Observation	Myelin associate glycoprotein; MAG; Myelin associate glycoprotein (substance); Myelin associate glycoprotein substance	Procedure	1847	Cognitieve functietest (MMSE)	0.3716	0
Visit	Unstructured	0.35	0.4	Device	Lokaal netwerk; LAN; Lokale netwerken	Condition	2932	Acute lymphadenitis	0.3697	0
Visit	Unstructured	0.35	0.4	Condition	doodswensen	Condition	299	Crisis/voorbijgaande stressreactie	0.3693	0
Visit	Unstructured	0.35	0.4	Drug	valaciclovir; valacyclovir	Condition	1840	Herpes simplex [ex. F85,X90,Y72]	0.3686	0
Visit	Unstructured	0.35	0.4	Measurement	spirometrie; spirometrisch longfunctieonderzoek; spirografische longfunctiebepaling	Drug	2457	SALBUTAMOL AEROSOL 100UG/DO 200DO REDIHALER	0.3685	0
Visit	Unstructured	0.35	0.4	Procedure	endoscopie; kijkonderzoek; endoscopie NAO	Condition	182	Maagpijn	0.3657	0
Visit	Unstructured	0.35	0.4	Meas Value	klein	Observation	397	Gewichtsverlies	0.3646	0
Visit	Unstructured	0.35	0.4	Condition	irritatie	Condition	208	Constitutioneel eczeem	0.3642	0
Visit	Unstructured	0.35	0.4	Device	douche	Device	14266	CUTIMED HYDROGEL TUBE 15G	0.3628	0
Visit	Unstructured	0.35	0.4	Device	bed; Bedden	Condition	136	Depressie	0.3589	0
Visit	Unstructured	0.35	0.4	Measurement	bepaling van alkalische fosfatase; AF-bepaling; AF bepaling; alkalische fosfatase	Measurement	73	Eiwit urine (stick)	0.3581	0
Visit	Unstructured	0.35	0.4	Measurement	tailleomvang; middelomtrek; buikomvang	Measurement	6	Gewicht patiÃ«nt, kg	0.3581	0
Visit	Unstructured	0.35	0.4	Spec Anatomic Site	structuur van penis; penis; Mentula; Phallus; Tentum	Device	1223	KOELZALF	0.357	0
Visit	Unstructured	0.35	0.4	Procedure	weken	Observation	375	Advies	0.3568	0
Visit	Unstructured	0.35	0.4	Procedure	post-mortem onderzoek; postmortaal onderzoek; obductieonderzoek; autopsieonderzoek; post mortem onderzoek; onderzoek post mortem; autopsie; obductie; Lijkschouwing; Sectie	Condition	1078	Symptomen/klachten lies	0.3555	0
Visit	Unstructured	0.35	0.4	Device	parfum; reukstof	Device	2484	VASELINE PARAFFINE 110/230 ANA ACE	0.3536	0
Visit	Unstructured	0.35	0.4	Meas Value	geen reactie; geen reaktie	Procedure	26	Niet declareren	0.3519	0
Visit	Unstructured	0.35	0.4	Device	kopje; kop; beker	Device	1223	KOELZALF	0.3516	0
Visit	Unstructured	0.35	0.4	Condition	allergische aandoening; allergie; allergieÃ«n; Allergie/allergische reactie; Allergie/allergische reaktie; Allergie allergische reactie; Allergie allergische reaktie; allergische aandoeningen	Condition	540	Andere symptomen/klachten neus	0.3515	0
Visit	Unstructured	0.35	0.4	Drug	temazepam	Drug	1194	ZOPICLON SANDOZ TABLET 7,5MG	0.3501	0
